# Supplementary material for: Exploratory Untargeted Metabolomics of Dried Blood Spot Samples from Newborns with Maple Syrup Urine Disease
Source: Int J Mol Sci. 2024 May 24;25(11):5720. doi: 10.3390/ijms25115720 (PMC11171634; doi:10.3390/ijms25115720)
Supplement: Supplementary file 1 [file ijms-25-05720-s001.zip]

Archive with 2 entries (2 files):
- Figure S1;Hierarchical Entity Tree on groups (Non-averaged).pdf
- Table newborn MSUD supplumintaries.xlsx
