# Supplementary material for: Exploratory Untargeted Metabolomics of Dried Blood Spot Samples from Newborns with Maple Syrup Urine Disease
Source: Int J Mol Sci. 2024 May 24;25(11):5720. doi: 10.3390/ijms25115720 (PMC11171634; doi:10.3390/ijms25115720)
Supplement: Supplementary file 1 [file ijms-25-05720-s001.zip › Table newborn MSUD supplumintaries.xlsx]

## Sheet: Raw data G28,769 
Table S1: Raw data of MSUD newborn patients (n=22) and healthy controls (n=22)
Compound name	RT	m/z	154124_NC	17981165_NC	20830861_NC	20882794_NC	20972893_NC	20990701_NC	21051744_NC	21061334_NC	21756797_NC	21798030_NC	21903669_NC	21903696_NC	21915503_NC	21915585_NC	21916593_NC	21916609_NC	21918555_NC	19839244_NC	21751941_NC	21756371_NC	21915628_NC	21812002_NC	17762490_NM	17943253_NM	18097694_NM	18725627_NM	18821169_NM	20649047_NM	20741664_NM	20990589_NM	21221237_NM	21288205_NM	21309465_NM	21323632_NM	21359910_NM	21383148_NM	21432000_NM	21432578_NM	21439094_NM	21439216_NM	21483280_NM	21722019_NM	21917361_NM	27192849_NM
			Ctrl	Ctrl	Ctrl	Ctrl	Ctrl	Ctrl	Ctrl	Ctrl	Ctrl	Ctrl	Ctrl	Ctrl	Ctrl	Ctrl	Ctrl	Ctrl	Ctrl	Ctrl	Ctrl	Ctrl	Ctrl	Ctrl	MSUD Patients	MSUD Patients	MSUD Patients	MSUD Patients	MSUD Patients	MSUD Patients	MSUD Patients	MSUD Patients	MSUD Patients	MSUD Patients	MSUD Patients	MSUD Patients	MSUD Patients	MSUD Patients	MSUD Patients	MSUD Patients	MSUD Patients	MSUD Patients	MSUD Patients	MSUD Patients	MSUD Patients	MSUD Patients
0.91_830.1267n	0.905283	427.062	2979.67	3331.54	3577.42	3325.44	3597.26	7122.57	4027.24	3276.39	2676.37	2923.62	3443.6	2797.77	2878.33	2788.72	2894.34	2651.8	2624.05	3846.46	2997.07	2975	2770.93	2404.72	2323.67	12990.9	2452.37	3018.31	3196.11	3327.15	3000.83	7101.16	2786.64	2110.82	3127.6	3818.96	2952.94	2482.09	2692.58	2414.95	3057.34	2430.65	5906.35	2918.15	577.233	1155.1
5.03_607.0531n	5.02525	652.024	208.862	2420.81	2538.36	4086.71	2882.23	694.146	4947.56	648.713	1915.36	628.871	462.059	163.363	5441.79	3192.55	587.858	312.903	412.697	5232.51	141.657	1749.92	1003.01	596.761	1166.37	789.981	1159.57	906.518	3485.11	173.131	164.047	379.099	49.2407	632.626	175.137	1927.35	174.353	935.292	220.773	289.879	1417.24	623.832	712.12	1156.82	239.952	140.617
16.43_1130.5485n	16.427	1113.55	13895.4	13421.8	23368	16168.9	17215.8	11324.1	14464	15584.3	14981.8	6758.84	6254.65	11388.1	21949.2	26574.8	19910.9	14676.1	16661.1	16200.2	16266.6	10105.7	11445.9	17378.6	18214.2	18155.9	14191.9	11050.3	19252.3	16436.4	14115.4	16026.3	15457.4	19176.1	17126.8	12125.8	16582.8	13110.9	12685.2	9740.98	13149.3	14928.2	19451	12136.6	12638.4	15520
0.91_1048.1306n	0.905283	1013.12	396.02	1722.33	1030.16	2420.52	1429.18	1455.06	1853.6	2649.15	1367.07	1174.71	1872.6	1108.65	1505.99	1948.04	1093.27	1086.26	1604.69	1433.77	1550.82	1502.8	1231.43	1173.92	1348.64	1590.28	1663.9	2052.8	1905.39	2389.32	1857.59	2149.12	4257.25	1331.02	2132.77	2440.99	1719.5	1225.79	1351.65	1530.86	1777.91	1733.12	1243.53	1955.04	56.4262	292.492
0.91_1096.1476n	0.905283	560.072	570.244	1163.42	912.247	1401.91	1048.65	1049.31	1462.94	1522.47	1157.38	672.23	1366.76	953.156	1606.5	1364.39	1001.94	609.59	1142.24	1062.68	834.62	1032.58	1204.65	989.437	941.368	2115.45	902.052	1710.28	1156.56	1713.12	1446.84	1666.29	2142.82	933.524	956.56	1818.71	1230.41	1189.57	1143.42	1036.62	1286.48	1308.35	909.088	1428.55	215.081	302.935
0.79_1001.9572n	0.785283	523.968	584.578	1317.6	1092.44	1361.3	1180.93	1077.51	1758.58	1758.68	986.597	1005.63	1242.57	917.144	1570.4	1310.91	970.798	1405.55	921.026	1272.87	1401.03	1064.04	923.287	934.328	1063.5	1683.11	1472.18	1522.77	1199.22	1827.02	1126.53	1574.52	1959.88	1153.55	2120.95	2154.01	1437.95	918.47	982.314	1301.64	1468.97	1172.45	1502.62	1385.63	601.046	304.4
0.79_1091.8610n	0.785283	1092.87	1008.64	301.875	1132.08	286.305	1663.16	1295.58	1672.5	488.114	1431.08	2004.32	1420.15	1536.11	1239.31	361.877	2577.9	2744.85	1872.5	447.461	377.664	1363.4	1899.88	2222.26	346.429	3344.25	1393.55	1729.13	187.077	3033.69	1543.06	2791.53	680.292	319.951	3272.7	2605.79	3183.86	881.784	1691.45	2770.92	1352.02	2172.85	198.475	1065.06	132.011	1343.09
1.15_371.9579n	1.14528	394.947	1247.77	1401.75	1590.86	1315.49	2095.24	1367.55	2027.85	2192.52	1258.87	1562.18	993.475	1332.63	1371.71	822.501	1095.58	2849.17	1095.87	1713.06	1372.28	1349.96	1005	964.85	1415.61	1946.97	2160.37	1742.59	1134.21	1219.77	1299.25	1150.4	1580.62	1180.53	3227.31	2746.7	1161.64	990.036	1127.17	1369.99	823.861	1177.82	1436.13	1549.26	1346.95	798.478
1.15_633.9754n	1.14528	656.965	1367.36	1684.48	1724.58	2205.09	2655.61	1523.1	2297.59	4291.66	1422.64	2189.46	1140.71	1388.2	2506.21	1640.94	1631.02	3561.27	1321.21	2217.93	2660.38	1836.18	1299.15	1179.71	2001.05	2440.36	2945.76	2157.74	1428.34	1742.19	1493.64	1255.01	3709.9	1211.07	4516.48	3653.37	1360.7	2054.48	1287.56	1944.77	1062.54	1794.54	4965.24	1872.46	4645.3	965.776
1.15_653.9529n	1.14528	338.975	1219.02	1564.13	1351.15	1761.27	1892.84	1321.49	1744.12	2474.17	1378.6	1820.2	1458.13	1264.64	1966.44	1448.88	1507.27	2141.91	1335.73	1643.26	2214.74	1351.91	1224.42	1312.78	1553.56	1923.57	2535.56	1481.11	1179.02	1429.81	1232.68	1397.05	2103.71	1194.8	2684.26	2182	1376.64	1784.65	1177.24	1461.04	1264.42	1634.56	3881.39	1383.09	2265	842.506
0.91_790.1707n	0.905283	813.16	2205.45	4403.55	1814.86	3844.68	2202.68	4075.71	3126.01	4355.89	4359.44	1222.17	5816.05	3732.38	4263.89	8001.72	3501.49	1220.08	6175.46	2447.16	3997.51	3767.49	4686.63	4912.12	4005.03	3616.68	1605.73	5733.5	3995.15	7327.29	5703.46	5578.12	5479.9	3537.32	2188.82	5742	4769.62	5156.78	5389.2	4008.29	4983.8	5501.6	3746.12	5742.13	216.934	1559.55
4.70_320.0683n	4.69953	303.065	1.49332	2.25736	31.7386	171.094	159.444	6.80144	125.984	83.4284	4.57627	19.5224	21.2373	89.1563	177.959	441.035	1.16752	54.8689	1.87286	102.036	0.811158	2.87069	3416.8	0.237985	16.1393	2.80537	9.18639	24.3777	20.4672	15902.4	0.641181	48.2303	17031.9	18238.2	1.64824	1.38286	4.51422	0.541692	0.382487	181.07	121.692	7731.98	3.91247	14.2633	3121.73	2.46362
0.91_917.9483n	0.905283	481.963	395.645	1149.97	1098.03	1352.93	1152.75	1170.33	1619.16	1473.43	982.744	779.67	1331.25	869.354	1222.39	1308.58	1039.29	992.408	1066.63	1141.31	1081.51	1197.47	891.99	1022.34	875.491	2247.54	1054.16	1470.43	1401.85	1933.9	1185.12	1687.27	1307.85	995.847	1585.15	1949.63	1597.72	874.528	960.91	1413.21	1357.74	1340.93	1426.57	1534.29	176.057	172.23
0.74_617.8757n	0.739567	582.862	10832.4	13386.5	9551.34	18667.4	13459.2	9045.16	12310.8	19372.6	11684.8	12586.6	15133.9	12332.7	12195.2	10707	15389.8	8426.37	10597.3	13081.5	17451.4	9741.23	10996	12911.5	13007.6	9298.17	8676.7	7287.43	13165.9	9951.91	7225.46	14051.5	12247.9	14075.1	8517.04	6583.46	13678.1	13531.2	9400.3	9348.93	15782.7	11355	18174.9	7885.16	25018.8	13442.1
11.40_386.0364n	11.4025	205.016	24223.8	34404	23942.7	34235.6	26062.5	22788.3	26488.1	30163.6	25221.6	30649.3	34081.2	23171.8	33048.4	34488.1	25404.6	26405.9	23911.7	25289.7	34717.4	22727	24971.6	25529.5	38763.1	26976.6	36610.8	25126	32201.7	25090.9	23505.1	26778	32851.8	29879.5	27126.4	25587.6	23706.6	33836.4	23350.1	23313.4	32212	28558	38416.3	22764.8	31342.6	22948.8
0.74_565.8624n	0.739567	530.848	11559.6	15339	11210.8	19314.8	14314.6	10665.8	13585.3	19192.8	12572.7	14455.9	16641.9	12404	13824.3	12696.5	15604.2	10739.2	11591.2	14459.1	18243.3	11114	12531	14120	14377.4	10247.6	9991.87	9037.17	14846	11032.3	9078.06	14362.5	13231	14920.1	7365.5	7455.76	13600	16128.2	10961.7	10160.6	16577.2	11995	19165.8	9788.29	25871.8	13371.1
12.29_761.1080n	12.2883	726.094	41448.4	18102.5	19203.5	12628.7	25902.3	30916.2	25545	2111.96	32292.2	19630.6	34231.3	34908.2	24544.7	28303.6	36581.5	15567.8	39163.1	15746.3	31144.8	31720.5	34977.8	32705	21924	36132.3	20115.5	27998.3	18584.8	31498.6	35053	30335.9	3753.01	36165.6	17457.8	23719.5	38343.3	25094.2	37670.2	26296.8	38527.2	18153.4	13841.9	30636.3	14157.4	30085.1
13.24_598.1706n	13.2428	621.16	38240.4	35012.5	37252.3	36352.8	38954	38072.7	39240.9	35713.5	39339.6	35890.6	35061	37750.9	34805	34933.1	39081.5	39267.3	38203.4	38813.2	35632.5	37019.7	38838.6	37303.2	34747.1	37082	35282.8	37769.4	37164.9	39009.6	36967	37836.1	33627.1	40718.1	37793.6	36633.9	39090.6	35862.8	36542.3	37421.4	36501.8	36764.3	35003.7	37146.9	33559.3	37560.3
13.72_320.2222n	13.7172	365.193	17680.7	21706.5	16640.7	25251.9	19417.3	15207.4	18586	21559.1	17377.3	19187.5	21806.9	17092.3	22050.2	23629.5	16741.8	18526.2	15586.7	25608.1	23909.7	14091	16821	16566.8	20670.7	17501.7	24617.3	15724.7	20019.8	16528.7	14761.1	19085	22765.5	17808.1	16950.1	14881.2	15781.4	22875.7	16071.9	16552.9	21756.8	18278.2	25185.3	15434	21108.9	15376.2
14.21_428.0335n	14.2144	411.03	17096.5	17123.3	12029.6	19313.9	23875.3	11862.1	21617.3	19013	15895.4	17602	20519	12275.6	19473.4	19435.5	18982.4	19517.7	12600.2	14747.5	18426.3	11415.2	19445.6	17466.3	18891.5	18266.7	18004.2	12797	17723.4	13664.2	11713.5	20082.5	19060.5	18896.6	19078.7	11821.9	13179.9	21615.9	12137.9	11178.2	17120.8	12027.7	31226.5	11748.3	16643.4	12179.2
13.43_1020.2817n	13.4314	1021.29	10085.8	3357.77	15169.4	6078.53	6084.47	6535.91	6913.34	8045.47	10003.8	5719.5	2789.93	2151.93	3402.89	3085.51	13298.5	9218.41	8807.05	10877.9	4306.32	19978.4	8228.97	9103.37	7579.99	6512.24	3021.68	8586.7	9524.47	13288.4	15335.1	9906.89	4154.01	9044.34	8408.22	8253.05	14878.2	2856.75	5025.4	12531.9	4724.72	4682.67	3658.23	14098.1	4985.48	9067.97
13.43_626.0841n	13.4314	609.081	10790.7	7165.92	12120.4	9585.2	9203.5	8753.2	9015.97	10359.1	10480	9140.47	7474.71	5430.44	7491.72	8258.59	12650.7	10686.6	10312	10716.1	8955.46	12868.5	10301.3	10911.9	10244.5	9797.12	6785.45	10237	10725.6	12190.4	11989.4	11185.4	8225.94	9781.73	10423.6	9780.66	12825.2	7469.12	7950.46	11415.9	8514.67	7372.89	8009.34	11934.5	8768.09	10402.4
15.28_1130.2735n	15.2835	1175.24	30860.9	37510.4	29198.2	40754.7	31795.9	27339.5	31293.9	36094.6	30697.1	34725.5	38097.8	28215.6	36720.3	44001.6	32246.6	32016.9	29124.4	30549.2	43549.1	25489	32682.4	31677.7	34648	34629.1	43762.6	28978.8	35692	30536.4	27193.4	31895.4	41349.8	35131.6	32561	27603.6	29766.6	34899.6	28464	27272.1	39202.7	28943.9	30550.5	26760.3	40390.5	28179.2
15.28_836.0112n	15.2835	819.008	59714.7	63556.9	53673.6	69559.7	61675.7	53824	60397	64073.1	60203.3	58300.8	67697.5	53853.3	71523.3	77780.8	65141	59075.2	55636.1	59234.2	73623.1	53779.2	63624.6	65156.4	61426	66826.6	70984.3	54855.7	59162.3	55919.4	52225.3	64427.3	70441.3	59392.6	62069	52637.6	55700.8	74259	53900.7	52061.6	64603.7	49252.7	77452.5	52795.1	63540.1	54062.8
13.24_474.2832n	13.2428	475.29	115681	92223.7	119623	84434.3	113724	123845	112578	98195.7	118760	107657	85068.2	120194	81460.6	74756.2	108933	119506	122735	118792	75569.5	121121	108737	103136	96297.2	102282	78649.1	119208	105928	120008	124128	106630	79595.4	111653	109303	120476	122839	81816.6	116999	125503	95307.8	119172	80934.6	122968	87491.5	120920
16.43_1110.4903n	16.427	1133.48	4836.1	4112.97	4699.37	5051.44	5797.95	5121.82	6299.69	5580.83	6798.31	5228.25	5691.75	5507	9531.14	9136.38	6315.19	6899.46	5513.95	5166.07	7302.93	5129.78	5631.17	6650.09	6149.3	7694.52	5902.19	5300.98	5712.34	5129.51	5103.13	6169.37	6765.69	6125.66	7386.17	4480.63	5681.64	5411.36	4975.3	4896.84	4321.45	4645.25	5611.63	5188.81	5749.02	5533.74
16.78_280.2403n	16.7814	263.237	7433.2	14954.3	7196.17	11103.8	7641.8	7533.17	7376.15	9365.37	7295.22	14447.7	12470.5	8588.08	12539.8	17818.2	8611.48	14903.1	8130.51	7760.15	17396.5	10633.7	8680.88	8511.74	12230.8	11513.6	20287.8	10002.1	11139.5	9304.46	8938.03	8818.1	11380.5	10506.3	19344.3	8784.69	8804.18	10813	9352.77	9284.31	10769	16667	11378.3	7956.1	12694	8082.91
16.80_976.5765n	16.7985	959.573	26864.6	41435.1	31412.6	44984.6	27616.5	29979.1	26172.7	38635.2	29215.6	36657.4	42301.2	29329.2	51163.3	67668.7	34551.7	26516.7	29669.3	29024.8	51354.1	28752.3	30766.5	36006.7	37443.6	36858.9	50901.3	30479.1	37092.9	29709	28784.4	33656.4	45736.6	38216.5	34157.2	29237.2	29939.4	40185.9	29170.7	27344.4	40340.7	34126.4	37997.7	27712.5	41860.6	29542.2
17.23_526.4894n	17.2273	571.461	572380	256089	274121	318827	895575	178704	890112	300149	513598	242588	264881	197302	289297	334747	278996	772983	247585	452507	307766	275842	442096	240809	294177	238766	320322	236777	252758	314722	224523	280147	322663	236797	289676	178929	302927	265390	210038	227554	248081	186502	231976	245477	256911	227051
16.20_786.1801n	16.204	769.177	58164.9	60786.2	53789.2	61014.6	60924.9	52983.9	57910.7	59347.9	57245.3	56156.4	58219.6	52266.2	59538	64073.1	63769.9	58046.1	54419.7	57851.2	66515.7	52239.9	62194.2	63778.3	56689	63870.2	65432.8	54302.5	56915.2	54453.8	52861.6	63776.4	63737.1	55089.7	63102.4	53667.8	54541.6	57079.7	52375.6	54540.9	60201.2	52075.3	50982.6	53370.2	60360.4	53932.4
16.43_1118.5655n	16.427	1083.55	30575.1	32679.2	27821.8	34509.9	32283.7	28198.8	29892.5	34581	32199.4	29751	34854.5	28173	40681.1	42583.4	33976.3	32446	30803.6	30224.5	35364.6	25877.7	30192.5	33271.7	32909.4	36114.2	35938.4	26377.6	33115.2	28472.6	27984.6	31779.9	36839.5	33450.5	32787.7	25934.3	30190.8	34028	27487.3	27548.2	35453.1	27289.1	33694.7	25783.3	33106.1	27994.3
17.98_1084.7466n	17.9763	1085.75	585229	762400	642940	896636	614676	555172	593957	808813	633291	644455	789290	595296	1.12754e+06	1.31409e+06	683001	581358	572460	623902	1.00676e+06	698169	642626	663541	718798	679693	1.03029e+06	571081	702194	627027	554515	675160	936027	656071	665485	554777	573337	835858	548555	544418	781003	582030	797402	550490	784510	554838
18.24_636.4239n	18.245	341.201	85808.9	100738	93322.4	120619	102157	78567.6	97787.7	101203	82093.8	81428.8	86612.6	89017.3	117619	139559	84624.9	98736.4	81027.6	97663.8	126066	83367.8	88192.9	89390.8	83740.1	91025.6	132353	80731.6	80217.9	85494.8	81549.2	94001.6	100222	78861.7	99436	80238.7	81961.8	92521.3	78664.5	87838.7	87858.3	91682.5	99611.1	79891.3	94504.7	81206.8
16.43_848.3492n	16.427	831.346	43862.8	48321.5	41482.4	47171.1	47746.4	42776.8	44907.7	48246.1	45850.2	44826.1	48815.7	42391.3	49281.5	53044.9	50990.8	46071.9	43738.7	45286.3	50433.4	40095.9	47878.4	48797.5	45418.5	52140.6	49935	41982.8	44201	41120.5	42171.8	49787.7	50825.5	46207.7	47427.1	41958.1	42850.1	49640.7	40123.2	42479.6	48674.4	40865.3	50458.8	40948.2	47049.3	42631.2
16.43_1012.5856n	16.427	529.282	6201.49	8753.65	7330.98	6762.47	7469.06	6604.65	7068.14	8409.27	6499.18	6612.52	6499.03	6205.76	20778.6	15513.1	6980.78	7929.67	6795.97	7749.01	6978.36	5667.7	6234.61	6678.82	7453.58	6900.3	6736.49	7126.79	7043.36	7298.52	5958.5	7395.58	7695.15	7067.25	8260.44	6836.33	6411.1	5706.4	5400.95	6398.91	7636.84	7600.31	5681.93	6826.09	7091.37	7086.06
19.61_808.5376n	19.6056	809.545	103233	140261	93930.6	138322	117824	86487.5	135604	121945	111955	96569.2	128257	87437.4	165070	172655	110453	120773	98293.5	107641	182336	107882	108867	103181	148280	101922	155367	93182.1	118055	100067	86019.9	98679.7	134601	103636	102510	81108.8	97699.9	133143	88472.7	90081.1	139378	81663.7	130621	84319.2	122187	87923
16.43_892.3204n	16.427	458.158	87286.8	116537	105030	127319	106622	97283.1	99121.2	114766	93083.8	107204	112353	100723	120496	124525	106871	91081.8	96927.6	104970	128344	85274.9	102902	108327	110495	109262	123779	96915.4	113124	97689.1	93573.6	105819	119528	107144	112511	98484.7	96593.1	109317	95984.7	94604.2	119810	107415	100319	91764.9	112462	98573.5
0.80_1018.0324n	0.802433	532.005	2072.9	1960.98	2115.89	2025.76	2851.82	2220.99	2801.73	2653.01	2594.9	3294.7	3346.03	2493.33	2354.56	2537.45	3929.84	3735.94	2826.42	2254.98	2721.07	2244.29	2870.07	3522.48	2087.64	3144.74	2755.49	2720.18	1646.43	4035.78	2447.2	4344.36	4318.22	2271.09	4698.06	3351.54	3671.95	1993.51	2579.57	3683.5	3505.5	3081.99	2273.61	2454.98	1500.71	1963.3
7.03_590.3460n	7.03093	613.335	3585.1	4378.45	6987.24	15063.8	6767.1	3133.29	7138.76	8898.77	4174.67	3149.08	3913.45	2971.09	74182	29348	3284.33	2870.05	2932.82	6674.16	4017.43	16649.7	3285.58	2897.45	3675.39	2948.61	2925.4	2849.28	5422	2582.45	3093.34	3327.84	4545.17	3837.14	6071.75	2809.97	3712.2	3766.9	2245.27	3048.52	3317.29	3241.88	15946.9	4317.54	3419.87	20573.1
7.57_762.4252n	7.5738	785.414	1204.69	473.895	997.752	2021.46	628.931	276.448	790.601	1307.39	2192.62	294.761	674.731	246.918	99143.1	43743.3	352.408	263.744	225.442	971.834	528.443	29219.7	352.467	259.802	443.772	215.712	425.49	240.728	515.655	240.989	191.447	253.254	557.386	439.259	1834.08	194.323	326.678	919.895	191.357	370.233	495.542	391.933	1545.19	377.803	478.055	502.356
7.78_806.4512n	7.7795	829.44	934.435	128.971	676.405	1233.15	527.09	171.622	563.022	881.267	1499.01	82.4448	127.812	57.4556	70869.7	32232.8	156.89	70.955	86.4586	522.187	188.049	23316.4	181.087	102.935	133.915	118.602	97.869	74.2108	416.39	111.437	87.7314	123.403	396.927	1025.82	1065.04	73.3275	173.409	344.012	63.0238	145.718	98.116	122.019	4693.45	127.211	112.99	228.518
0.72_611.8858n	0.722433	634.875	7383.5	8084.81	5760.5	13410.1	8818.57	5328.4	7787.65	17745.3	7446.64	7809.52	9526.67	8644.96	7690.2	5726.55	10018.7	4759.72	6367.3	7743.5	11365.8	6004.42	6668.76	8043.65	7825.99	5928.49	6100.07	3895.68	7525.82	5972.05	4062.01	9331.75	13203.4	9971.23	5077.49	3474.66	9720.46	8478.96	5195.55	5859.35	10212	7273.48	12020.8	4111.14	26922.5	10250.8
0.72_1731.5405n	0.722433	888.759	6727.5	9372.46	6934.75	10661	8029.64	6395.68	7806.05	7865.96	7192.7	8224.72	9246.12	6306.31	8906.99	7886.66	7990.41	6651.04	6721.41	8686.26	10134.2	6680.11	7357.69	8141.42	8576.12	6415.83	6904.29	5504.69	8846.58	6292.58	5661.1	7383.01	7150.25	7473.92	4027.77	4368.24	6598.91	10185	6698.65	5852.41	8524.25	6290.38	9574.42	5924.89	10294.7	6616.13
0.74_429.8873n	0.739567	394.873	10146.9	13676.4	9791.74	17587.2	12403.1	9448.72	11644.4	18004.2	11170.5	12630.7	14437.7	11017.9	13179.7	12658.2	13795.6	9891.74	10203.5	12429.6	17051.4	9941.98	10959.4	12437.6	12808.1	8790.69	9645.11	8484.51	13226.5	9727.8	8218.56	12634.3	13972.8	13927.1	7610.38	7564.42	11826.9	14507.6	9661.04	8887.06	14614.1	10433.8	17062.2	8919.18	24916.9	11857.2
0.74_633.8496n	0.739567	598.836	11692	16370.2	11991.8	18421	14279.8	11342.1	13994.8	13029.5	13122.8	15131	16921.2	11633.9	13790.9	12982.7	15019.6	11836.5	12134.2	15404.2	17825.9	11878	13220.2	14505.5	14988.6	10793.6	10233.7	10111.6	15861.6	11425.8	9981.61	13847.8	7802.91	13906.1	8336.36	8387.91	12077.7	16010.9	11933.2	10558.2	15942.5	11783	17907.7	10673	14769.8	11709.2
0.74_1123.9811n	0.739567	584.98	1317.44	1039.38	1097.91	1173.06	1481.1	1143.33	1456.9	1926.41	1430.98	1481.03	1758.05	1548.89	981.269	1131.01	1932.98	1090.79	1447.04	1315.13	1292.08	1219.96	1397.95	1643.25	1161.51	1396.33	1001.74	962.877	949.196	1587.21	919.315	1901.51	1172.85	1029.42	928.847	842.984	1882.81	1048.36	1173.75	1447.62	1957.18	1500.97	2435.82	1117.24	1490.64	1491.09
0.74_1575.5804n	0.739567	810.779	4449.28	6051.79	4292.8	7583.12	5229.32	3939.01	5000.66	5842.27	4691	5197.39	5937.12	4432.47	6687.41	6032.37	5592.49	4796.61	4154.3	5440.49	6762.13	4200.6	4619.15	5209.31	5364.77	4139.73	4783.59	4138.13	5915.47	3938.13	3752.96	5181.37	5392.84	5333.14	5274.65	4306.21	4840.19	6582.52	4134.38	3842.53	5683.76	4341.91	6324.21	3977.08	6731.91	4923.05
0.79_1079.9157n	0.785283	551.956	856.05	935.466	900.123	1354.25	1385.56	1061.89	1636.58	1535.77	1284.64	1481.42	1612.18	1161.4	1666.5	1160.38	1756.15	1947.21	1296.1	982.954	1329.77	1113.36	1329.18	1582.64	992.721	2629.35	1608.7	1320.16	1128.67	2242.28	1057.31	2206.16	1402.02	1006.25	2308.02	1786.02	2274.98	1133.3	1223.85	1867.95	1684.62	1613.83	1447.57	1176.65	1132.19	854.438
0.80_1041.8867n	0.802433	1042.89	1590.09	1152.33	1717.57	1138.26	2626.7	1932.52	2741.59	1736.15	2180.37	2855.89	2111.72	2064.09	1324.44	923.607	3520.33	3829.54	2439.04	1456	1078.81	1934.73	2685.12	3112.98	1096.73	7383.48	2282.98	2474.83	899.324	3855.98	2045.29	3983.68	2582.8	929.928	4615.86	3315.22	3983.7	1010.34	2339.29	3704.85	2130.88	2905.3	1266.89	1754.99	420.707	1801.71
0.82_299.0647n	0.819567	344.036	2887.72	5112.03	2088.59	5541.34	2311.49	3468.39	2064.46	7211.66	4079.15	2978.46	7419.89	4733.11	6469.27	7518.2	5346.36	2845.45	5544.76	2167.9	7395.89	2675.85	4509.13	3628.52	5153.05	3567.51	7728.05	4441.56	3617.4	7570.72	5568.77	6115.13	35287.7	6498.2	3905.03	4262.88	6024.61	6468.49	5005.96	6605.34	9237.71	7614.46	8019.26	6056.5	1529.1	2742.1
0.82_673.4896n	0.819567	638.476	283.575	474.799	367.552	374.692	480.303	459.282	423.528	870.665	519.651	725.609	861.391	713.235	466.481	691.993	926.383	833.156	604.252	509.902	862.306	478.789	559.676	665.952	590.213	740.16	486.836	589.239	325.091	884.47	498.643	840.968	359.569	723.689	998.346	641.845	846.182	476.344	573.523	828.248	856.268	739.113	533.494	608.408	426.695	388.868
0.82_573.9575n	0.819567	637.973	3429.36	4859.43	3139.74	4856.44	3567.31	4081.41	3999.65	8385.53	4163.67	3491.71	5808.04	4406.3	5226.26	5430.58	6782.14	4292.32	4862.37	3755.07	6263.15	3762.99	4274.63	4560.06	4823.87	6301.16	4678.4	4236.61	4200.92	6476.82	3783.95	6924.79	12203.3	5281.55	5503.06	5613.92	6577.77	5014.04	4210.1	5945.55	7000.83	6024.16	7388.1	4759.73	5376.52	3654.56
0.82_505.5326n	0.819567	550.504	71.4126	53.8978	146.731	80.3888	86.7571	128.86	70.4382	202.689	145.364	130.454	205.761	219.915	126.324	220.164	196.485	95.6392	195.556	72.715	221.233	109.288	152.687	136.598	109.625	270.046	220.327	159.202	33.5151	232.626	147.429	278.625	512.322	168.523	129.657	135.587	234.48	179.29	146.003	302.373	225.387	222.274	76.6404	188.326	18.5178	87.7303
0.91_884.0174n	0.905283	454.007	705.514	961.103	989.736	1163.07	1035.56	1044.93	1499.96	1717.22	937.261	814.085	905.393	754.453	1243.06	912.5	1005.99	883.937	914.849	1169.32	880.041	1008.37	894.014	914.993	801.909	1279.64	984.939	1268.04	1101.2	1605.71	894.989	1625.9	2565.73	609.433	1097.14	1451.69	1602.06	812.315	854.733	1412.2	1193.34	1362.03	678.637	1064.39	206.958	630.192
0.91_279.1315n	0.905283	262.128	4882.15	9371.26	1408.24	3488.23	2332.99	9164.51	2700.36	17846.6	7802.36	793.361	11574.9	4712.78	8480.27	15746.4	8342.72	849.051	8815.48	1643.92	9133.93	2369.53	7190.95	9754.82	9071.6	1219.11	2449.73	9436.27	17057.2	37614.6	7348.07	24287.9	389805	17470.2	1712.96	4963.88	11118.2	18543.5	9318.41	9500.64	17011.3	18750.4	19544.1	8744.24	1100.81	7760.75
0.91_223.1179n	0.905283	246.107	2178.72	2610.68	1900.24	4346.81	3285.36	1994.2	2804.3	4885.81	1916.03	1839.37	1759.88	1676.2	1787.04	1495.35	1572.56	1615.71	1758.21	2440.56	1490.07	1903.92	1584.01	1625.72	2349.47	1332.2	3011.5	2815.86	2363.1	2692.07	2105.53	2992.45	6268.98	2452.58	1129.18	3483.64	1025.87	2189.39	1361.28	1909.92	2233.44	1647.08	2280.47	1632.71	1153.73	1065.29
0.80_837.9806n	0.802433	882.952	4113.64	2745.91	3981.78	2295.56	5611.59	4557.08	6365.73	3911.72	4977.12	5882.12	5011.49	4634.01	2983.7	2769.52	7410.45	7143.9	5283.49	3765.92	3108	4696.28	5335.06	6330.38	2466.13	11816.6	3847.82	5309.23	2221.67	8384.11	4801.53	8560.19	4789.65	2482.74	8891.51	6942.44	8220.58	2158.36	5035.97	7044.52	5508.61	6323.94	3292.59	3978.45	1842.95	3911.21
0.79_412.0027n	0.785283	394.999	1504.15	1837.24	1875.18	3425.04	2020.4	1916.48	2648.82	2974.03	1904.57	2133.9	2767.71	1623.21	3561.27	3325.34	1983.41	2237.5	1927.95	2074.88	2808.51	1826.19	1975.8	2080.92	2154.12	2840.26	4262.22	2324.04	2547.8	2836.49	1764.8	2616.57	1750.08	2767	3143.38	2276.8	2463.35	2812.06	1943.35	2806.91	2977.1	2368.72	2802.66	2147.41	1375.39	1287.06
0.79_267.0950n	0.785283	250.092	1219.11	1771.66	1099.27	2215.36	1108.74	1470.8	987.322	3117.22	1597.97	793.195	2761.07	2005.18	1636.95	2736.6	1872.91	907.133	1821.21	1119.12	2209.19	1000.59	2367.76	1804.73	1900.26	711.073	1283.86	1609.02	1345.43	4652.82	1484.87	3390.38	45536.5	2966.28	1075.53	2274.2	2738.34	1863.06	1621.14	1704.91	3119.1	2850.55	5878.57	2574.4	690.178	1142.51
0.72_701.8026n	0.722433	684.799	4487.49	5974.3	4519.61	6055.23	5017.55	4241.14	5101.16	4531.98	4643.21	5259.78	5860.33	3927.83	5433.41	5105.71	5138.4	4839.32	4423.01	5599.6	5766.59	4379.61	4794.25	5084.25	5180.56	4303.5	3953.11	4196.07	5924.17	3767.41	4113.41	4615.12	2774.13	3986.41	3722.35	3663.24	4234.91	5916.79	4408.41	3721.83	5317.98	4060.04	5560.5	3975.39	6241.54	4231.42
0.74_581.8546n	0.739567	546.822	6138.42	10925.3	7268.02	9926.21	7274.16	7058.73	7461.65	4869.23	6937.26	8776.72	9432.32	5288.11	11849.7	11421.9	7042.29	9163.78	6851.24	8917.93	9768.62	6965.47	7636.76	7828.93	9249.55	6459.32	7675.7	7984.13	10033.3	6584.11	7120.28	6635.12	3151.4	7228.96	7476.48	7545.55	5238.32	11592.4	7382.81	5707.19	8162.59	5824.28	8599.99	7516.64	5315.93	4997.39
0.74_935.0469n	0.739567	980.018	180.894	361.943	224.479	195.653	168.706	197.592	223.983	322.64	127.172	146.482	293.359	80.7372	485.34	600.218	129.188	400.992	210.472	294.003	285.056	260.783	238.547	223.386	364.862	189.464	366.133	328.348	281.523	57.2917	272.174	19.5347	206.457	311.224	160.167	285.096	57.5578	386.797	235.477	129.137	220.786	114.526	707.62	401.35	8.75037	98.2494
0.72_491.8853n	0.722433	514.875	9966.11	11455.5	8458.91	16386.9	11809.8	7851.83	10765.3	16912	10098.3	11312.8	13003.8	10401.8	8866.74	8050.21	12748.9	7022.6	8921.28	10913.8	14957.1	8280.31	9565.96	11056.2	11120.9	8241.64	9000.37	5662	11059.1	8116.06	6214.33	11644.4	12564.2	12704.9	4595.95	4367.15	11627.2	11554.7	8041.57	7917.06	13513.8	9647.81	14825	6391.54	21642.7	11975.3
0.74_497.8740n	0.739567	462.86	13099.8	18900.5	13353	22776.7	16363.3	12816.4	15615.8	19646.4	14912.1	17398.5	19769.2	13891.8	17458.5	16473.2	17407.9	13727.3	13786.4	17254.9	22481.5	13446.2	14950.1	16494.2	17615	12018.3	13152.6	11691.2	17907.1	13239.1	11363.5	16164.4	14310.3	18016.7	9095.21	9858.29	14778.4	19729.6	13355.4	12017.5	19042.4	13551.1	22560.1	12321	25161.2	14168.3
0.74_463.8900n	0.739567	446.887	10326.7	12560.6	9452	17136.4	12924.5	9016.12	11974	17899.8	11383.3	12495.4	14969.2	11899.1	10143.7	9677.29	14396.3	8367.1	10369.9	12541.4	16675.7	9690.87	10842.3	12791.2	12269.2	8699.12	7704.2	7114.27	12378.3	9786.88	7209.06	13304.6	12775.3	13843.9	5958.44	5993.07	12895.2	12373.4	9388.58	9207.2	15120.7	10969.7	17877.5	8039.79	22060.3	12550.9
0.74_649.8418n	0.739567	650.849	14486.1	20177.9	14363.8	24401.2	18207.6	13682.4	17358.1	22428.2	16231.4	18382.6	21378.7	15808.1	18224	16711.3	19969.3	14230.7	15042.1	19108.6	23728.4	14483.4	15994.9	18374.5	18823.6	12896.6	13081	12319.5	19279.1	14671.2	11862.5	18273.2	13593.1	18942.3	9567.86	10237.6	16949.3	20576.4	14492.8	13381.7	20962	15235.1	24373.1	13070.8	26966.9	16261.4
0.79_1067.9381n	0.785283	556.958	755.293	1002.17	694.635	1216.49	999.912	1000.21	982.999	1805.18	1196.31	1270.11	1630.43	1146.74	1797.91	1428.94	1626.73	1546.01	1389.67	743.518	1534.35	918.304	1231.68	1436.17	1146.08	1548.72	1496.6	1197.19	710.012	2137.95	1026.99	1922.66	2995.29	1257.45	1756.49	1390.83	1692.14	1228.73	1097.03	1678.99	1787.36	1648.04	1676.3	1006.92	1106.88	944.945
4.79_296.1457n	4.78525	319.135	194.225	477.426	522.779	2069.11	509.107	182.662	769.334	870.371	303.025	190.762	240.965	140.032	20319.2	11673.4	205.452	127.85	179.921	809.689	212.515	378.306	263.28	186.783	284.69	187.866	270.232	235.784	1389.68	200.856	226.524	343.81	372.003	452.323	242.097	277.564	202.644	223.073	103.025	380.643	335.371	208.926	774.704	282.459	97.9037	1354.68
5.03_609.0514n	5.02525	654.023	74.5867	2141.25	2442.29	3505.32	2755.43	470.967	4792	497.7	1756.01	396.524	226.137	53.7594	4846.53	2663.32	407.586	138.862	250.617	5107.67	38.5542	1575.55	778.28	368.141	943.841	562.232	856.52	718.771	3168.29	97.0408	66.2079	176.037	1.6335	410.944	68.7681	1696.71	82.409	663.684	114.41	65.142	1179.4	304.516	431.91	1016.49	113.111	57.1548
5.04_351.5184n	5.04238	316.505	105.943	377.148	475.524	506.737	417.877	199.023	495.314	210.765	332.546	193.799	173.06	91.5821	559.851	369.924	192.846	107.56	177.139	592.57	74.0322	289.252	265.797	183.667	258.119	212.587	244.835	222.24	581.261	126.331	109.119	168.299	58.1118	176.329	86.6102	326.033	245.291	295.41	123.395	76.9675	240.061	177.666	233.105	267.603	249.073	173.187
5.04_548.0859n	5.04238	297.032	325.974	634.558	725.585	898.942	671.084	446.429	935.828	412.332	656.628	373.798	400.912	282.159	827.782	659.809	465.603	350.181	421.315	975.959	211.623	584.425	541.154	481.813	477.975	460.231	504.358	505.353	1073.2	353.597	289.158	415.616	155.423	355.814	291.736	617.084	454.196	588.032	312.848	274.056	533.773	458.117	419.299	506.239	485.49	314.461
5.04_306.0003n	5.04238	288.997	2120.27	5417.99	4835.11	6554.7	4837.12	2829.09	5851.53	3470.67	4075.62	3308.51	3218.46	1887.87	7280.97	5888.12	2916.28	2367.9	2612.61	6001.75	2445.1	3888.46	3416.59	3050.19	4085.77	3243.65	4555.42	3209.22	6624.69	2301.71	1937.5	2698.88	2107.69	3461.76	2176.13	3916.6	2263.03	4261.99	2102.72	2019.97	4559.11	2675.47	3870.97	3404.41	2758.14	2074.92
5.04_217.0276n	5.04238	240.017	3807.62	8535.13	8498.76	8700.26	8174.96	4964.53	10165.2	6243.09	6923.59	5866.02	4657.53	3365.61	9300.4	5828.18	5017.15	4136.61	4503.71	10365.5	2372.69	6839.11	5891.16	4929.03	6860.88	5245.84	4727.69	5524.27	10460.2	3780.9	3416.14	4492.37	2571.61	5908.7	3739	6944.03	3266.59	5321.86	3631.72	3531.45	7008.39	4531.17	5145.63	6096.43	3611.5	3243.57
5.04_213.0198n	5.04238	236.009	1274.74	1959.63	1792.37	2482.18	1756.67	1287.8	2422.76	1877.88	1609.35	1319.28	1724.04	882.681	2467.88	2185.81	1299.89	1016.45	1377.69	2140.24	1196.27	1474.51	1348.38	1394.8	1695.88	1189.98	1650.66	1266.36	5639.57	1359.7	913.174	1322.4	1270.69	3060.28	968.667	1605.53	3238.49	3276	1051.06	1329.33	1805.36	1528.86	2292.4	1473.23	4431.34	2038.71
5.04_171.5203n	5.04238	194.51	303.255	604.599	707.227	718.375	662.598	374.406	740.145	441.772	514.03	365.217	362.932	253.866	680.169	610.783	410.935	313.376	360.01	738.368	283.253	513.187	473.324	423.461	425.502	425.617	489.107	439.873	907.253	350.622	284.937	386.739	272.715	394.231	315.217	480.617	381.303	548.155	304.61	294.008	474.088	384.418	442.964	466.663	412.536	344.424
5.53_571.0613n	5.53382	308.52	3.42121		2.98303	13.9263	2.58634	0.727336	12.2418		3.68221		41.9417	0.47364	1.93952	9.36216		3.16241	1.38514	12.6725	11.1381	1.28391					4.56543	4.16646	2150.81	2.93913	0.363827		4.8564	115.987		1.32264	1580.01	146.859	1.41524	1.23213	0.902437	0.273128	14.2404	0.853655	2264.72	1136.59
5.03_221.0002n	5.02525	222.007	13618.8	37371.7	29396.8	47560.4	29623.1	18046.6	35889.5	24742.8	25463.1	23525.9	22552.4	12489.6	52588.1	43628.7	18454.4	14998	16828.8	36648.7	17423.8	24702	21683	18470.4	28635.4	19943.8	32155.5	20303.6	41091.5	13487.2	12608.5	16392.2	15923.9	23425.1	13842	25026.8	11843.7	27166.8	13499.6	12921.4	31430.1	16547.5	25843.9	21874.2	16258.3	12004.3
5.03_605.0556n	5.02525	650.027	177.857	2578.29	2666.61	4415.76	3069.79	634.212	5199.56	715.415	1970.5	659.216	493.273	164.644	6052.85	3463.93	577.603	294.015	425.497	5614.6	133.068	1767.51	986.823	581.528	1241.78	780.532	1210.22	878.997	3792.61	201.891	149.969	375.96	75.0101	673.339	180.876	1925.46	202.818	1053.64	198.335	288.419	1485.65	499.451	736.773	1217.42	320.22	157.301
5.79_487.0590n	5.79095	255.528	384.234	1031.06	1389.79	1675.16	1273.5	442.906	1623.07	614.279	741.727	571.029	378.936	230.676	1190.48	899.773	426.558	313.353	368.704	1927.91	234.996	712.681	514.029	446.31	762.824	674.153	830.803	516.579	1062.72	316.621	268.226	469.852	216.69	436.959	303.779	663.073	262.649	582.407	259.232	229.734	633.095	356.697	397.346	513.182	225.048	312.398
5.03_428.0038n	5.02525	392.99	1472.67	2752.21	3131.46	3641.3	3264.99	1880.37	4051.25	1578.86	2765.07	1608.19	1545.02	1253.99	3886.62	3252.14	2056.25	1565	1682.49	4098.99	1325.1	2496.17	2400.3	1981.3	2118.44	2288.04	2455.82	2101.93	3100.62	1435.41	1211.32	1803.98	1107.4	1594.85	1497.13	2549.22	1214.47	1944.69	1379.29	1225.85	2285.91	1679.25	1821.4	2211.53	1203.05	1195.86
4.70_725.2112n	4.69953	708.208			1.02369	44.7907	4.95524		10.8416	110.21					87.9404	157.25				28.9437			8.07068						16.1546	5981.8		1.43566	4396.49	6387.53				4.87436		23.979		543.405	14.6939
0.80_1115.9346n	0.802433	569.966	808.422	1245.54	688.392	1383.28	1012.3	949.282	1139.21	1817.18	1093.02	1158.32	1531.35	1112.06	1665.91	1501.39	1479.83	1447.03	1343.47	904.702	1635.4	1081.39	1225.06	1372.56	1128.79	1751.36	1469.41	1170.66	929.032	1876.29	994.876	1627.17	2539.5	1289.19	2223.58	1531.03	1564.19	1305.6	1098.05	1516.02	1657.32	1475.83	2436.93	1193.14	820.713	736.531
6.13_1056.5106n	6.1281	540.254	486.282	640.03	3129.54	2904.53	2013.57	108.794	2164.13	2896.8	305.832	268.55	252.022	362.922	2077.37	1111.77	333.679	126.113	276.254	3474.49	225.285	271.378	226.428	286.601	393.757	28.978	69.2255	69.8929	956.818	83.9496	117.963	311.443	452.677	199.791	39.0745	127.413	138.044	129.367	30.1303	120.296	346.961	205.596	711.193	204.506	81.6024	647.879
0.80_1094.9020n	0.802433	1077.9	1614.93	230	1360.7	325.199	2471.6	1817.76	2520.69	306.779	2173.05	2897.09	1698.91	2099.25	1262.25	102.341	3737.15	4044.94	2505.81	628.61	146.769	1992.85	2573.75	3233.62	242.63	4471.92	1459.92	2357.06	89.0842	3995.39	2173.62	4004.79	733.275	173.625	4916.32	3531.06	4365.54	951.529	2425.46	3749.71	1735.34	2944.57	61.8904	1484.5	15.2755	1756.91
0.82_638.4383n	0.819567	702.454	267.128	663.31	423.788	486.26	470.618	406.727	458.863	1148.37	507.448	729.897	999.551	701.484	623.861	857.024	957.483	785.716	629.854	492.562	1144.69	485.124	576.246	637.35	759.879	559.034	738.828	548.662	478.438	997.128	485.19	788.74	619.087	821.992	907.593	648.31	884.855	564.236	591.01	842.554	1027.75	713.118	1119.77	636.919	772.956	389.016
0.82_780.4409n	0.819567	803.43	768.316	502.944	775.003	21.3225	1416.6	841.162	1203.85	906.343	1016.57	2048.22	1649.93	1183.65	60.1443	686.692	2394.81	2631.16	1316	810.869	967.424	1061.74	1453.18	1933.22	668.53	1370.57	168.049	1125.31	356.979	1924.39	1022.3	1728.66	258.917	592.314	3212.01	1666.13	1963.86	54.3183	1276.7	1533.23	1689.21	1393.34	40.6343	1289.94	172.269	947.663
6.57_265.0522n	6.5738	310.023	1480.8	3793.28	3685.45	5445.06	3653.95	2041.78	4762.61	2180.24	2890.14	2293.85	2530.34	1404.88	5730.34	4774.42	2157.94	1668.9	2004.93	4791.11	1809.38	2860.54	2646.75	2169.19	3083.52	2368.21	3309.24	2359.4	4451.31	1818.9	1587.81	1992.54	1377.92	2525.08	1740.31	2825.9	1394.82	3035.39	1676.75	1514.88	3513.18	1895.96	2244.95	2724.24	1051.12	1330.38
6.69_586.3197n	6.6938	609.309	2445.02	2822.56	5455.32	8949.8	4582.68	1382.67	6466.98	6380.12	4522.94	1843.87	1730.62	1494.79	174090	64897.8	1651.48	1359.61	1686.84	7239.98	1611.19	32410.9	2430.59	1582.65	2277.45	1014.49	1267.15	2021.56	3123.59	1502.83	1339.88	2194.56	2179.45	1824.26	4324.47	1992.14	1742.1	2388.96	1095.8	787.498	1970.73	1640.58	2141.6	2261.57	1048.96	2940.58
6.77_562.2878n	6.7738	293.142	932.807	1093.59	1303.16	5040.63	1443	887.18	1395.36	1592.22	1138.97	878.821	1449.83	833.536	29879.4	10872.1	935.758	1006.39	873.458	1448.41	1259.15	4847.9	961.406	908.624	1052.92	933.48	974.389	813.389	1711.06	883.313	1093.73	987.786	1217.84	1087.58	2502.64	772.237	1339.15	1117.03	729.552	1031.2	1028.55	990.206	6534.5	1617.08	1076.93	10166
6.77_546.3255n	6.7738	569.315	5667.48	6394.8	9137.83	19292.2	7498.36	5097.26	7076.15	10586.7	5532.15	5108.6	7985.75	4998.9	115821	44707.7	5173.03	5114.86	4392.7	7943.16	7722.78	18763.1	4743.32	4988.71	5992.18	5166.76	5911.92	4143.9	7114.29	4320.18	5453.13	5749.32	7398.22	6008.6	10578.4	3890.31	5902.04	6232.71	4253.85	4982.3	5161.46	4951.86	26209.1	6964.61	5884.95	36091.9
6.95_608.3638n	6.94523	653.335	1392.51	916.813	2104.17	4507.08	1798.15	566.863	2021.56	3028.04	3170.07	567.599	684.527	526.233	173121	65218.8	941.516	544.795	578.207	2151.26	720.127	35489.5	995.357	594.551	941.127	536.438	465.366	470.63	1152.33	438.692	573.925	613.801	1598.11	613.397	3839.81	453.562	760.945	1196.66	387.126	705.045	630.451	585.83	2274.8	814.256	576.418	2861.03
7.17_674.3720n	7.16808	697.361	1184.79	800.101	1730.91	3579.85	1201.76	472.319	1548.67	2389.99	3209.07	417.889	524.63	380.945	158439	62721.3	812.565	397.234	405.792	1745.75	563.985	36767.5	987.903	391.359	505.27	349.013	428.257	376.789	786.421	448.037	314.438	578.194	639.376	572.233	3094.35	375.824	546.45	990.946	263.463	439.001	530.918	567.306	1742.31	770.075	455.003	1352.98
7.25_846.5036n	7.2538	891.475	137.032	83.0937	250.386	232.006	134.51	40.0867	97.4386	295.236	83.345	34.9735	33.6542	2.91204	61315.8	20231.6	22.2813	18.2284	23.2661	205.954	50.3461	1713.7	10.3614	34.3759	54.6691	293.369	268.196	72.8712	433.894	85.0688	13.5357	65.8777	92.8833	247.651	416.802	28.4285	20.3542	258.246	38.0626	15.4338	85.7288	104.418	415.736	64.3974	75.4833	29.6564
7.39_718.3985n	7.39093	741.388	865.915	121.012	718.068	1799.02	405.826	84.2963	502.24	853.144	2119.52	56.6423	127.686	61.8254	113833	46997.6	212.516	52.2276	76.1156	603.69	155.886	31001.6	261.692	58.5276	105.543	83.3294	57.636	20.8017	184.196	62.9182	56.823	54.0638	399.665	62.4552	1896.67	51.3672	162.321	420.339	35.9908	176.247	88.7105	117.495	761.562	238.415	95.7055	272.391
7.48_656.4209n	7.47665	701.392	1069.36	1034.27	1316.76	2551.52	1604.23	1027.67	1524.37	1537.02	1277.33	785.807	1182.61	763.628	26999.6	11193.9	1025.14	851.747	844.847	1337.66	1387.78	7402.69	900.188	848.9	926.842	938.088	844.848	710.592	1413.25	786.74	838.369	832.112	1064.49	1521.4	1863.35	636.897	1088.04	999.691	727.078	956.771	869.507	955.085	4625.6	994.2	1086.99	3000.97
7.48_694.3647n	7.47665	359.181	1026.08	1100.8	1347.76	2494.1	1453.18	942.236	1363.43	1672.98	1458.38	868.971	1266.23	827.002	30628.2	13035.2	911.859	883.316	818.017	1268.19	1480.47	8187.04	918.714	844.684	907.204	839.187	992.056	677.437	1128.66	800.231	741.463	857.128	1147.17	1544.81	1869.48	763.748	1089.09	1126.38	713.419	831.154	922.123	955.361	4489.32	950.62	1088.69	2725.24
7.75_1000.5720n	7.74522	523.275	2281.63	261.462	594.197	977.829	390.805	124.673	285.787	752.775	437.045	152.253	240.44	153.875	78702.2	28189.2	253.25	127.967	115.818	639.023	247.477	5466.52	285.633	228.528	177.716	464.535	183.515	78.4038	394.789	421.064	140.575	264.763	328.651	256.382	3084.27	416.805	354.574	974.005	436.863	417.137	111.617	531.669	1213.69	429.117	215.834	289.77
8.00_334.0869n	8.00237	357.076	3057.68	9927.8	5492.43	10445.6	5685.1	3676.53	8291.57	3797.38	6192.58	4310.22	3736.57	2258.67	11353.9	9445.15	4365	2887.67	2846.05	7756.81	3566.2	5458.06	4571.16	3521.54	5754.73	2917.77	4468.83	4103.7	8665.61	3061.68	2211.91	3907.65	2852.62	4417.52	1984.95	5267.41	1989.46	5179.81	2268.65	2077.92	5849.68	3183.55	3715.07	4157.32	2547.33	2168.02
8.05_1083.6524n	8.05378	564.815	7926.86	2241.45	1546	3748.1	1739.35	1723.46	1457.5	1930.94	2770.65	1784.38	2165.87	1653.97	118446	46715.1	2086.69	1833.78	1796.99	1432.26	2162.97	13572.2	2003.9	1932.68	1811.96	1717.15	2057.32	1668.36	1658.68	1614.81	1665.58	1647.09	2188.06	2089.83	8173.91	1451.46	2054.31	3634.29	3100.97	2210.34	1728.25	1464.08	3739.54	2289.91	2063.05	1857.3
8.17_656.5234n	8.17378	701.495	2622.94	3332.11	3215.75	4130.5	3296.06	2460.7	3986.78	3694.63	2826.69	2880.69	3261.54	2841.87	1897.26	2743.94	3031.8	2742.96	2685.19	3740.27	3496.92	2311.56	2911.08	2887.81	3141.46	3000.01	3639.3	2577.99	3333.88	2519.66	2452.08	3493.93	3448.03	3258.21	2743.01	2581.39	2475.06	3310.47	2398.08	2965.27	3447.93	2704.96	4336.11	2543.76	3033.89	2857.19
8.31_331.0633n	8.30522	296.049	803.617	1306.41	3410.99	3036.78	2750.7	693.679	1889.29	2382.06	912.626	729	944.067	3385.41	1985.81	1694.77	808.602	929.463	760.014	3392.31	1079.22	892.17	740.741	779.228	1361.55	883.974	1190.51	736.199	1093.19	939.925	724.834	2251.48	1167.71	1017.26	769.845	732.116	803.519	975.923	674.758	1640.16	853.321	2355.44	3751.36	842.445	909.985	794.819
8.31_1176.6777n	8.30522	611.328	14230.7	4186.07	3506.49	5248.74	2517.87	2748.32	2694.16	3836.23	6502.87	2356.93	2721.87	2431.32	115714	55715.6	5458.22	2466.5	1985.71	2755.04	3926.5	27089.7	3965.21	2451.73	2155.33	1493.22	2038.47	2202.76	1967.65	2917.19	1958.56	2480.79	2690.68	3360.35	8092.78	2197.29	1785.74	4766.52	4593.93	2957.3	2633.99	2207.41	4176.4	2778.31	2394.63	1945.36
8.31_1171.6771n	8.30522	608.828	11700.1	2102.39	1640.79	3870.83	1348.46	1271.03	1427.07	1558.67	2908.17	1220.7	1577.28	1309.54	110903	50593.7	1614.91	1249.42	1334.21	1202.7	1427.1	22116.4	1483.62	1416.14	1354.05	1299.31	1419.17	1200.15	1339.3	1116.16	1184.97	1228.32	1712.03	1272.13	7825.74	1073.98	1631.49	3278.99	3686.75	2505.8	1121.56	1125.7	3357.01	1853.56	1435.49	1559.86
7.69_722.4304n	7.6938	745.42	1019.6	880.945	1004.11	1684.45	1414.09	1080.63	1510.03	1137.39	1198.06	765.871	1031.06	780.573	21346.6	9911.95	863.131	834.49	874.649	943.504	1415.12	7086.45	900.341	848.304	848.565	896.174	815.158	720.889	991.125	742.478	802.122	877.427	937.83	1606.83	1495.14	640.879	1044.28	910.532	739.681	878.895	841.5	1000.64	4268.34	933.968	994.952	1733.76
8.60_288.2086n	8.59665	271.205	79.5543	134.051	228.341	5.61947	152.295	284.596	1048.83	787.673	181.686	69.4848	679.78	247.528	146.944	154.112	332.292	271.529	135.063	437.217	695.116	47.8561	930.242	101.151	51.9262		461.475	426.383	324.149	873.762	109.6	675.923	1233.02	1159.28	152.927	632.894	127.191	872.223	652.899	434.705	223.889	1865.06		501.015	2320.26	85.4218
8.68_348.1100n	8.68237	331.107	3548.06	4645.57	4028.88	4983.79	4166.21	3644.27	4420.53	4360.51	3986.61	3960.62	3988.09	3624.51	4923.26	4574.49	4020.26	3616.85	3607.83	4619.13	4182.86	3844.83	3812.31	3822.67	4123.76	3813.74	4342.41	3707.8	4625.33	3608.31	3525.69	3843.83	4021.97	4432.66	3697.74	3835.79	3468.39	4143.48	3437.37	3545.82	4300.61	3731.6	3915.57	3821.69	3708.15	3606.46
8.68_246.1458n	8.68237	269.135	5186.05	6150.22	5522.92	6607.16	5739.06	5379.23	5631.93	6187.23	5432.09	5985.39	5897.51	5419.34	5983.92	5919.74	5272.76	5399.59	5430.88	5633.57	5976.12	5436.36	5098.25	5249.23	5962.03	5267.42	6249.3	5279.07	6185.45	5229.21	5457.44	5309.47	5957.3	6272	5220.85	5360.63	5406.55	5983.74	5166.36	5524.68	6384.13	5502.01	5995.84	5589.74	5701.34	5348.87
8.92_348.0972n	8.92237	186.047	1660.28	3274.15	2486.14	5380.93	2455.61	2218.27	3616.37	1026.37	3410.9	2096.77	1629.74	1508.75	3538.68	2766.24	2353.71	1329.55	1576.04	2977.45	1490.15	3319.77	2465.02	1618.79	2130.3	1038.39	1169.42	2268.72	3202.38	1597.43	1442.33	1909.33	863.12	2545.01	843.987	2657.25	1168.2	1940.88	1429.67	1268.87	2238.89	1728.86	1320.89	2381.34	900.305	1255.06
7.39_734.3606n	7.39093	379.179	880.689	630.969	1309.15	2136.3	954.878	315.464	1270.8	1452.73	1892.19	325.88	538.635	426.412	82496.5	34434.1	425.989	461.181	354.594	1497.86	475.234	20183.9	579.815	384.78	425.622	295.882	397.767	338.937	807.512	321.476	338.849	339.996	641.821	549.055	1626.56	368.323	501.943	668.375	220.84	457.528	522.108	476.256	1344.71	439.435	655.53	591.55
7.25_634.3778n	7.2538	657.367	1317.39	1236.95	1760.3	4440.02	2072.07	1272.85	1976.29	2142.56	1832.72	1166.87	1664.16	1169.78	40096.5	16867.2	1357.28	1278.09	1182.08	1652.65	1718.18	10787.6	1344.7	1187.38	1238.59	1293.77	1197.44	1062.97	1667.17	1104.6	1253.9	1187.37	1346.62	1820.55	2900.61	950.224	1613.23	1342.35	1034.72	1242.77	1153.31	1444.57	7040.36	1713.9	1448.8	7116.56
7.25_650.3381n	7.2538	337.167	1249.74	1567.12	2127.45	4651.61	2157.18	1188.98	2283.65	2902.54	1674.52	1119.39	1703.39	1095.73	35114.5	14532.9	1363.79	1180.68	1087.41	2220.74	1791.63	8819.33	1315.43	1142.74	1305.93	1238.15	1387.04	1086.94	2054.93	1038.6	1053.89	1225.98	1569.72	1815.86	2596.6	1010.09	1610.91	1502.98	1009.2	1477.4	1460.47	1318.81	6481.6	1483.2	1564.06	5666.94
7.17_690.3347n	7.16808	357.166	471.706	430.507	1039.75	2212.57	686.706	128.82	900.764	1604.69	1669.19	151.459	201.45	60.7336	88055.1	35181.8	337.24	181.186	147.025	1345.14	197.187	18667.9	431.846	97.7565	185.146	53.56	328.813	91.6489	399.354	129.895	67.1766	129.55	375.928	475.095	1565.7	234.943	220.625	416.939	51.8794	234.993	215.647	180.397	908.793	236.105	131.092	257.787
9.38_247.9952n	9.3795	292.966	2175.16	2438.2	1958.8	2450.77	2233.42	2066.47	2055.08	2529.87	2082.24	2509.93	2949.04	2077.17	2603.97	2825.76	2396.8	2225.79	2143.69	1948.78	2631.45	1920.2	2272.17	2374.86	2395.13	2221.74	2820.32	2095.37	2226.95	2132.83	2050.93	2275.65	2654.36	2445.21	2342.81	1993.28	2248.12	2776.72	2150.27	2131.46	2781.49	1893.02	2791.66	1964.65	2756.81	2041.9
6.95_646.3070n	6.94523	335.152	438.278	501.221	770.176	1603.74	543.49	172.821	692.455	1123.95	1236.42	161.368	543.092	154.179	71702.9	26697.6	306.951	183.535	208.492	765.65	321.043	12962.1	359.395	171.666	356.841	147.745	259.801	202.627	514.128	174.91	137.908	165.776	516.229	600.704	1319.46	216.061	198.044	604.966	149.875	246.802	255.48	221.552	1239.62	312.558	302.648	265.542
6.73_462.1039n	6.72808	445.101	230.214	557.774	576.499	1487.83	630.811	308.965	934.075	338.416	508.891	298.714	306.744	194.908	869.675	638.395	366.062	255.677	391.448	822.334	110.024	567.079	557.155	357.398	382.036	295.53	248.659	380.909	683.986	250.969	228.856	325.884	188.862	385.131	191.362	506.063	215.021	281.146	241.555	276.914	407.333	304.576	285.156	457.375	102.079	774.509
6.73_394.1069n	6.72808	417.096	854.706	2055.52	1746.23	1895.61	1894.7	1088.2	2483.94	1146.6	1624.86	1294.72	1114.68	823.629	2045.27	1311.58	1272.14	987.453	1359.54	2556.71	555.226	1788.87	1606.62	1197.81	1417.25	1038.53	868.629	1299.22	2300.37	861.193	902.62	1138.88	570.261	1347.76	804.39	1607.82	952.999	974.943	987.408	961.057	1557.03	1117.49	1078.59	1691.86	765.354	755.196
6.66_1095.6597n	6.65952	570.819	559.865	424.182	354.901	526.438	426.285	414.078	502.345	533.834	437.33	469.437	572.415	399.182	590.404	613.507	403.949	470.887	424.911	342.065	689.514	363.966	467.008	443.554	471.488	463.752	659.372	419.778	405.27	387.818	363.882	491.485	618.168	448.176	488.614	339.617	415.172	502.497	447.264	336.315	501.974	468.88	502.361	337.499	527.934	365.541
9.77_298.1023n	9.76807	299.11	8066.04	9875.02	7778.69	10365	9487.55	6382.9	11119.5	8942.17	8691.28	7488.22	8895.1	6424.05	10237.4	10680.3	7278.09	9470.19	6947.39	8370.18	9669.3	8100.35	8287.56	6494.34	8601.51	6104.05	9801.75	6890.94	9086.05	8200.01	6405.88	7441.52	9135.49	8414.41	7177.07	6571.62	7838.47	9300.79	6545.55	7754.4	9913.05	6870.46	11703.5	7607.42	8070.68	6952.78
0.91_1146.0175n	0.905283	585.007	226.509	507.417	265.356	498.859	324.253	534.587	586.188	626.768	371.708	351.475	414.292	280.274	409.232	368.216	325.706	435.195	392.319	351.15	316.852	397.844	259.873	286.476	317.657	789.081	574.758	518.755	558.151	648.756	488.543	632.564	685.094	276.556	707.851	818.238	566.827	196.774	320.435	464.654	492.88	518.079	495.113	586.485	55.8292	73.7719
0.91_694.1218n	0.905283	695.129	1320.31	2455.06	2734.46	4021.98	3033.31	1909.93	3932.22	5043.82	1742.5	1540.06	1780.34	1566.44	2405.35	1982.49	1477.25	1152.79	1794.59	4463.84	2036.04	1653.26	1718.5	1428.72	2207.6	2845.63	1734.54	3104.65	3112.99	2774.77	2225.46	2874.55	4173.19	1947.33	1559.63	2974.03	1676.2	2130.69	1801.22	1612.44	2168.82	1722.63	1938.35	2220.14	169.31	635.608
10.04_540.1837n	10.0424	505.17	4373.43	5215.2	4172.56	1306.86	2822.33	13870.4	18696.3	8140.64	6433.04	4361.02	13039	6636.38	9314.64	8375.85	7902.94	9221.76	7665.25	7773.51	14401.2	3311.75	37044.2	4824.2	3759.04	1854.47	3902.17	6500.99	6376.25	16846.9	4122.25	32335	11827.5	60894.5	6285.86	15284.6	7060.44	23891.7	16111.6	10300.4	9998.78	45095.9	1111.16	24047.9	48389.7	2407.51
10.08_330.0926n	10.0767	177.045	5651.9	16260.7	9640.39	18803.5	11842.7	7982.61	16251.4	7555.82	12920.2	8555.05	10994.5	5475.29	22951.8	19335.8	9047.27	6298.64	8400.39	12197.6	6823.86	13727	12005.7	8131.58	11151.4	6724.02	10433.5	9108.15	18908.2	6546.48	5658.45	8982.11	7566.63	10976.5	5417.83	10924.4	6419.13	10885.6	5670.09	6231.61	13873.3	8915.91	10779.4	10689.7	6848.38	5219.89
0.91_1153.1095n	0.905283	1118.1	130.067	875.637	706.464	785.79	784.794	621.479	967.365	890.638	610.753	421.341	767.31	564.464	639.194	763.603	399.658	348.21	660.681	883.887	602.777	534.915	563.857	427.798	619.973	569.017	676.724	1136.05	847.969	1052.97	1007.64	836.034	830.055	484.181	795.385	1403.26	504.235	547.78	731.156	463.377	636.338	688.646	425.062	1058.71		16.1143
0.91_1035.1108n	0.905283	1036.12	442.119	1409.67	1221.68	1776.31	1507.18	1326.25	2075.25	1711.06	1291.71	1402.04	1506.65	1334.52	1607.23	1657.51	885.311	986.806	1331.94	1484.33	1600.35	1457.15	1259.31	1065.84	1087.48	2464.37	1231.19	2592.05	1408.17	2290.05	2076.49	1572.75	1700.56	1235.1	2140.68	2808.5	1354.17	1352.55	1538.93	1068.86	1370.33	1397.06	1114.26	1927.99		98.0506
0.91_1064.0747n	0.905283	1029.06	254.505	1388.06	763.533	1399.27	1107.61	983.224	1614.89	1733.76	890.179	870.126	1276.26	861.453	868.484	1263.26	782.167	899.99	1107.43	914.647	1138.53	1074.12	836.513	692.779	950.275	1764.82	1616.33	1658.25	1433.8	2019.35	1525.48	1697.93	1982.7	997.456	2027.29	2249.82	1378.23	529.346	1067.24	1180.53	1228.77	1117.61	1004.29	1601.8	12.1268	36.7099
0.91_997.1628n	0.905283	998.17	564.736	1643.82	1074.46	1936.93	1464.29	1227.4	2016.82	1721.49	1343.61	1626.49	1768.78	1579.45	2384.45	1918.94	939.586	898.772	1448.48	1417.58	1924.29	1313.31	1457.53	1071.31	1350.17	2543.07	1511.51	2999.85	1769.01	2439.36	2311.51	1446.92	1966.48	1479.25	1772.25	2524.57	1137.75	2297.73	1957.46	1144.32	1461.58	1365.31	1147.82	2027.77	1.51562	111.945
0.91_1022.0631n	0.905283	987.049	172.852	326.714	334.518	482.663	476.877	406.244	673.828	823.471	462.101	273.882	510.369	267.675	319.361	495.821	339.887	204.478	421.576	445.964	311.589	385.563	362.783	330.047	313.185	1048	318.536	577.989	454.576	664.513	416.258	766.475	1158.34	220.796	424.679	703.446	532.639	224.874	351.037	647.079	557.37	506.659	439.024	463.356	1.47959	137.161
10.71_314.1336n	10.7053	297.13	25276.5	36215.9	30413.7	39778.9	29582.9	23420.1	33088	35142.8	28185.9	31068.5	34803.6	24882.9	40086.3	44410.1	28481.4	26684.1	23869.7	32297.4	38688.6	24905.7	29195.7	27795.4	32580.1	26031.7	39425.3	24548.9	34398.8	25677.9	22406.9	29640.6	35971.9	36450.7	26661.6	23663.2	25380.4	37061	24319.4	23316.3	39032.7	25015.4	38093.8	25808.5	34895.9	22669.8
10.81_558.1564n	10.8081	559.164	1446.52	2469.57	1995.15	395.839	1235.18	767.665	1862.11	2501.79	2646.13	2052.96	1880.66	5483.6	2083.78	1791.05	3715.31	227.314	1050.89	7997.48	5640.02	987.305	4952.33	1476.62	1042.59	1104.11	1587.6	302.723	3212.69	8559.25	1732.15	5498.98	782.895	4189.14	885.649	8734.98	2271.2	5204.97	2923.51	334.965	1271.93	5962.88	2.39285	2269.43	526.42	963.397
0.91_970.1487n	0.905283	953.145	306.773	1141.44	688.801	1333.16	796.193	870.588	1136.82	1752.78	808.81	573.192	1136.66	645.366	613.133	985.812	624.029	779.306	1068.6	804.175	775.527	862.68	729.248	718.446	865.844	1166.91	1141.86	1187.71	1277.03	1338.76	935.448	1424	2147.26	626.982	1368.38	1411.1	1130.26	440.072	811.554	1009.11	1067.9	1056.59	989.058	1388.21	29.8325	274.91
0.91_954.2685n	0.905283	937.265	560.356	1681.82	310.978	1371.07	328.378	1054.54	629.87	1886.32	1541.39	406.854	1893.76	891.589	1149.76	2640.74	1311	533.812	3394.83	457.03	710.591	916.95	2340.81	1597.61	1476.76	712.139	340.07	1569.13	1394.49	2342.84	1740.76	3000.78	8860.12	875.751	863.877	1828.63	1755.79	1720.34	1606.59	947.355	1708.48	2303.27	990.257	2167.35	34.5072	641.736
11.05_243.1834n	11.0481	226.18	31476.3	20213.5	18725.5	22447.1	22645.1	14648.1	30977.3	20071.9	30011.3	12203.3	20748	16733.5	21876.8	33170.6	10123.5	34290.6	17825	28495.5	30279	17500.1	12715.2	9899.7	15055.2	9450.87	28252.7	16320.2	12587.5	24016.3	15010	12085.6	25336.6	12996.2	12183.9	13454	20845.6	21132.3	15561.3	18461.5	18188.8	15347.6	22314.2	16430.9	18552.4	16117.6
0.91_894.0708n	0.905283	917.06	541.237	1361.63	1112.97	1234.58	1450.32	1354.51	1756.27	1852.41	997.418	1124	1330.27	807.452	924.952	1148.93	978.473	2119.8	1275.12	1297.85	1098.91	1265	745.896	876.264	1041.95	2759.9	2010.45	1541.7	1565.66	2101.67	1515.35	1891.68	1667.02	895.503	3440.47	2375.27	1693.83	556.857	1028.96	1554.62	1517.43	1491.19	1548.27	1832.74	82.3196	152.727
1.15_223.5066n	1.14528	206.503	296.915	402.05	589.952	1167.17	778.886	449.432	994.374	1683.12	495.628	308.644	259.314	292.412	406.937	433.771	303.091	469.896	345.896	739.156	313.993	535.984	389.091	285.293	332.965	469.559	604.743	659.868	677.818	449.679	343.836	597.323	2388.9	559.597	652.486	845.043	414.194	371.138	381.624	404.307	291.605	347.167	929.373	472.348	334.215	193.541
1.15_365.1507n	1.14528	410.122	149.42	569.99	470.773	739.001	464.998	511.646	756.407	425.299	768.42	543.958	512.976	113.174	512.303	399.73	315.85	332.881	593.775	414.784	62.5308	905.896	414.674	437.24	779.296	1100.65	409.148	1161.01	1646.05	491.98	668.74	600.633	2600.3	580.423	479.329	993.181	586.269	531.09	712.063	441.743	614.956	471.536	203.035	722.477	28.6464	194.04
11.33_210.1598n	11.3338	211.167	17843.2	7929.54	9468.36	15806.2	9872.39	6795.51	14812.1	6521.76	16637.5	3213.58	12990.1	7593.81	16554.3	20132	2568.41	18709.1	9217.42	16107.1	20112.9	9140.36	6243.67	2352.18	6010.92	2326.61	18819.4	8292.64	3503.97	11846.2	6790.34	3967.68	17270.8	3554.92	5163.72	6386.73	10884.9	18099.2	7520.54	8848.49	9356.59	6930.95	26012.3	8003.82	10477.2	7845
11.40_394.0132n	11.4025	417.002	15168.3	17552.6	13254	20001.3	15046.8	13566.7	15117.8	17427.6	15055.8	16818.3	23267.4	13955	18836.1	20292.6	16422.8	16246.4	14874.4	14389.2	21112	12667	15649.5	16180.5	16883.7	15978.9	20538.1	16217.9	16019.6	15491.5	13368.3	18944.4	19796.5	15652	16106.5	13567	14449.4	21168.1	14200.2	13285.7	18770.6	16719.5	26135.8	13019.2	18315.2	13751.9
11.40_482.9451n	11.4025	546.961	3031.28	3719.37	2671.81	3693.05	3185.35	2860.8	3090.78	3517.08	3285.54	3355.06	4502.23	2942.06	4222.64	4449.83	3520.51	3320.77	3100.86	2726.14	4281.18	2500.66	3323.56	3514.53	3480.2	3166.31	4432.1	3258.8	3346.62	3112.8	2758.21	3764.08	4125.39	3160.54	3311.46	2706.23	3031.28	4210.69	2925.16	2827.61	4127.82	2801.28	4550.18	2688.51	3979.18	2802.7
11.42_534.2001n	11.4196	557.189	682.842	759.357	697.49	1017.25	716.533	610.641	689.764	809.658	714.482	776.855	770.335	733.593	959.987	741.82	757.056	922.403	749.432	651.49	930.011	721.961	817.958	745.844	699.626	830.535	984.034	730.565	843.051	862.738	734.909	841.884	614.122	1198.15	917.229	670.469	817.262	819.177	660.704	834.256	811.183	1037.45	600.542	607.529	649.538	685.997
11.40_374.1999n	11.4025	375.207	4984.02	13455.3	4962.57	7874.96	5442.16	4725.3	5418.72	6720.35	5214.14	6183.37	7408.63	4778.58	7637.58	7856.53	5274.03	5555.06	5027.38	5206.49	7623.93	4827.69	5108.21	5379.22	6727.26	5667.29	8275.12	4991.96	6433.91	5080.29	4628.87	5279.32	7398.61	6428.47	5517.55	4700.4	5004.88	7608.67	4799.99	5117.94	9142.13	6092.08	9293.17	4594.07	6877.42	4770.58
11.40_366.0924n	11.4025	331.079	17820.6	23661.8	17799.4	25394.5	19458.2	17406	19885.2	22432.6	19422.2	21972.5	25948.2	17632	26502.8	26199	19226.2	19104.1	17857.6	18924.9	24111.4	17436.1	19029.3	19034.7	22727.8	18392.5	25468.7	18168.1	22547.9	18309.1	16690.5	20043.7	23407.5	23798.4	18409.8	17839.8	17535.1	25436.4	17049.7	17384.5	24871.8	19807.7	25269.8	17445	22248.8	16739.8
1.15_794.0454n	1.14528	409.021	636.543	1121.53	609.695	740.357	868.163	681.809	732.004	827.706	587.96	949.313	576.398	713.799	757.104	451.47	723.3	1183.72	637.841	675.725	1021.39	759.728	630.475	626.208	1068.2	882.307	1166.18	828.031	709.572	631.171	717.617	535.434	872.511	499.922	1372.85	1154.38	698.386	793.957	605.632	776.901	525.152	681.832	1013.19	752.124	1190	518.338
11.75_266.0889n	11.7454	289.078	14614.2	20213.5	13471	23290.9	15434.6	12657.5	15289.7	19711.5	14709.5	18029.6	22027.8	13151.3	22346.4	24773.6	16106.7	15238.8	13937.7	14908.3	23940	12211.7	15216.4	15771.2	19183.7	15677.9	24440.9	13296.2	18353.8	13755	12536.3	15725.4	22967.2	18980.2	15438.4	12562.3	13703.3	22807.7	12862.3	12519.3	21303.2	13194.1	22734.9	12112.8	20381.8	13105.4
11.88_794.3593n	11.8826	795.367		21.1225	203.673	493.977	92.4584	9.94183	146.745	446.8	12.7489	15.9187		9.14108	2715.09	882.981	6.69553		6.77853	167.675		6249.44	11.9571	1.15479	0.574475			8.29202	43.3372	8.03571	7.43533	10.9066	122.948	40133.7	9.77334		17.1107	8.69418	30.7807	15.7895		6.73551	5.63828	4.77557	14.9179	28.0195
1.15_542.0157n	1.14528	565.005	890.403	938.413	963.478	1763.03	1479.04	1069.94	1492.47	4094.73	776.574	1487.36	774.08	826.52	1503.56	876.488	1158.67	1604.81	776.366	1337.22	1843.13	1058.52	829.431	979.411	1069.65	1342.2	1871.82	1022.63	1191.41	934.752	745.873	1043.2	4713.46	840.001	2083.05	1977.95	1089.54	1638.83	849.379	1313.68	651.287	1284.09	4786.89	878.612	4002.42	762.626
1.15_759.9548n	1.14528	760.962	335.318	459.765	485.015	599.92	683.005	451.64	600.24	1530.98	304.393	642.302	327.177	374.368	595.354	297.066	455.066	955.901	335.871	582.615	756.904	598.337	362.565	309.779	573.76	674.514	796.898	657.534	449.97	551.577	440.225	337.986	1789.78	347.016	1086.43	1097.62	384.286	631.156	380.257	586.176	259.721	559.039	2026.66	569.383	1886.45	310.932
1.15_704.9479n	1.14528	705.955	457.293	534.804	527.677	594.216	901.827	483.539	744.477	1809.79	371.346	898.34	214.285	474.861	734.024	286.627	654.646	1578.98	420.708	849.19	1009.99	574.15	446.874	337.044	730.56	1026.64	1136.23	782.416	384.748	682.216	491.604	382.304	1712.51	370.266	1985.92	1545.45	504.862	740.978	454.989	694.001	255.539	727.635	2358.97	702.365	2220.61	351.521
12.27_1262.2669n	12.2712	654.123	12399	5075.94	5746.94	3290.64	7955.83	10199.3	8123.76	518.323	9902.72	5390.62	9777.42	11234.7	7111.47	8561.03	11086	4768.45	12478.8	4709.48	9385.52	10472.1	10677.7	9728.02	6071.17	10800.1	5887.86	9134.99	5429.64	9886.83	11185.2	9243.3	951.182	11003.2	5172.25	7757.77	12213	7400.93	12235.8	8552.56	11091.7	5987.27	3770.97	9841.57	3823.22	9456.54
12.29_674.2046n	12.2883	657.201	15914.5	8045.21	8552.1	6092.65	10536.3	12657.2	11291.5	2613.54	13050.8	7761.41	12266.3	13981.3	10754.9	11276.1	14295.1	6936.95	14937.9	7537.98	11585	13320.7	14393.3	12603.2	8561.16	13202.4	7756.03	11254.2	8018.98	12319.2	13259.8	12370.1	2337.95	17606.9	7691.57	10128.1	14338.6	9854.31	14740.7	10588.3	14532.3	8475.25	5344.16	11988.9	6068.86	12019
12.29_750.3071n	12.2883	715.293	3367.48	2411.56	3199.26	1626.81	2734.8	2642.76	2627.28	1308.08	2948.95	2508.53	3339.31	3020.39	4296.64	3913.49	3801.26	2041.82	3087.45	2061.34	3234.3	3657.02	3070.56	2884.62	2322.19	2839.55	2417.27	2539.17	2649.13	2776.44	2993.93	2798.79	1170.62	6734.38	2064.08	1911.92	3199.79	2997.62	3003.51	2221.56	4219.23	1741.54	1436.85	2597.07	1885.16	3138.23
12.29_699.1225n	12.2883	700.13	162568	72413.7	74592	49353.9	99586.5	125306	98274	8694.42	126535	77406.6	135548	143286	98429.6	110587	142376	58971.2	159177	59511.7	121123	130065	137206	125651	85203	141075	78051.7	112884	74007.2	125109	142644	117800	14865.7	146885	66326.8	94248.3	154683	97302.6	155973	106475	153756	74230.8	53639.4	124264	53907.6	120561
12.29_715.1368n	12.2883	698.133	13308.5	6464.23	6450.97	4729.97	8432.9	10449.4	8399.51	830.771	10610.4	6936.37	11750.9	11855.8	8890.05	10013.1	12085.2	5179.8	13095.2	5286.99	10938.3	10891.7	11522.1	10566	7596.84	11804.5	7299.6	9611.02	6501.32	10582.4	11847.7	10251.5	1577.31	12830.8	6046.47	8123.18	12800.8	8859.97	12885.8	9013.48	13190.2	6306.2	4682.52	10491.3	5146.84	10123
12.29_615.1698n	12.2883	616.177	1.94023e+06	880505	930166	610609	1.20932e+06	1.49635e+06	1.19211e+06	173182	1.5055e+06	916076	1.56888e+06	1.71326e+06	1.16e+06	1.2909e+06	1.65191e+06	753479	1.85368e+06	765614	1.41958e+06	1.55703e+06	1.60482e+06	1.47151e+06	1.00133e+06	1.62392e+06	966050	1.32367e+06	879766	1.46108e+06	1.69283e+06	1.39003e+06	249891	1.68217e+06	852079	1.13389e+06	1.8214e+06	1.16287e+06	1.82694e+06	1.25865e+06	1.70193e+06	922367	668658	1.47561e+06	674670	1.42277e+06
12.27_290.0397n	12.2712	354.055	10137.5	12846.4	9942.34	13534.6	10646.7	10708.2	10626.4	12264.7	11079.7	11991.5	16604.8	10608.6	15986.4	15982.8	12265.7	11650.4	11381.6	10602.7	15980.1	9734.73	11283.4	13017.1	12122	11633.7	14711.2	12646.2	11741	10628.7	10406.1	11913.1	13416.4	12268.4	11942.8	9562.66	10585.9	15905.2	12355.3	9377.35	13820.7	11261.5	15491	10025.2	12651.4	9690.59
12.83_617.1525n	12.8312	681.168	2743.25	5030.13	2749.42	5729.28	3718.43	3975.54	11156.6	2170.83	8464.99	3761.24	2870.86	7654.61	4683.79	3722.99	12693.9	1402.51	1889.96	4137.77	6671.52	7746.94	13701.5	2039.59	2184.35	3127.37	6014.51	11590.9	6349.46	11492.9	3723.9	6408.36	2466	23289	1876.01	3689.05	2591.13	19245.5	2987.19	4707.11	9907.77	1611.27	711.836	4364.23	8458.37	2904.62
12.83_528.2212n	12.8312	592.237	21395.4	42586.4	29546.1	63014.1	40485.1	36620	102708	18312.4	70577.4	31962.8	22004.2	70438.5	31321.9	33414.7	106491	11950.1	5113.1	47340.5	62397.9	39623.2	117599	13116.6	10532.1	24578.7	55331.8	107086	58669	105964	34365.2	55708.6	18975.5	165217	12818.2	34378.9	20714.9	172590	22159.8	49435.3	85020	14371.7	1893.2	42014.7	75470.5	13883.1
12.97_465.3096n	12.9684	466.317	637.76	7726.37	59.5524	4116.76	2739.92	1299.8	20.5768	8070.26	1241.78	762.157	3211.97	1491.7	6930.54	1270.88	296.014	3332.06	977.978	485.52	2726.53	6069.37	2650.16	5244.66	1385.47	1402.81	4332.65	3544.85	532.63	1055.58	4740.49	72.9606	33619.3	1375.56	15153.1	2212.08	3800.33	1215.18	104.107	468.847	244.907	278.427	976.568	3967.38	18370.8	2267.81
13.07_512.0640n	13.0714	513.071	70270.6	77083.4	65091.4	85382.8	73340.8	63171.1	72384.3	77490.6	69981.2	71895.2	77775.3	64005.8	82397.5	89463.9	75180.8	72816.5	66798	71075.1	88993.6	59844.2	72377.1	76265.5	75826.6	77394.8	88098.1	64688.9	72752.8	67323.5	61686.5	74987.7	85196.6	72153.5	74085.6	62649.7	66417.7	82047.6	63739.3	61165.2	78803.1	64572.2	79386.3	62132.8	76420.8	64246.8
1.15_643.9974n	1.14528	688.969	571.45	807.613	703.382	867.244	1273.65	731.611	1029.31	2224.2	598.729	1157.73	533.608	640.908	1027.94	518.753	840.26	1946.62	500.172	1018.36	1217.29	781.501	548.81	470.678	934.28	1288.35	1689.58	1004.19	560.958	810.635	706.998	503.897	1966.14	465.749	2585.72	2015.71	562.442	954.088	600.123	894.219	385.864	875.715	2990.29	808.187	2394.76	429.452
13.24_624.1878n	13.2428	669.159	7018.74	5036.15	6611.33	4096.42	6676.91	7370.7	6755.97	4612.11	7477.14	5524.23	4499.44	7295.07	3650.57	3191.59	6932.79	6439.88	7015.36	6928.24	3914.45	7028.79	6995.33	6302.77	4645.47	6064.33	3750.7	7650.81	6818.3	7748.87	7769.52	6233.51	3133.79	8037.39	6271.12	6580.9	8223.99	5572.62	6561.03	7383.5	5522.59	6391	4167.2	7465.45	4256.88	7169.73
13.24_666.1535n	13.2428	667.161	8488.14	5989.71	8880.19	5448.52	8569.17	9298.51	8169.19	6760.51	8946.21	7314.32	6047.92	8944.11	5155.54	4653.92	8408.56	8657.85	9249.91	8694.22	4738.12	9075.18	8029.26	8203.51	6315.53	7794.07	4879.17	8922.64	7105.87	9015.29	9449.11	8052.72	4548.79	8035.75	8145.33	8737.44	9209.04	5534.69	8552.88	9178.92	6691.17	8572.68	5728.59	9171.22	5495.07	8902.87
13.38_330.0874n	13.38	353.077	17702.7	23267.6	16929.9	23736.7	18733.9	17713.1	18422.9	22247.3	18297.7	22806.3	24516.9	18434	24655.5	27986.6	19713.9	19278.8	17903.5	17799.8	26026.4	16138.5	19801	19729.4	22526	20301.8	26355.2	17804.3	22232.6	17878.1	16799	19110.5	25332.3	21494.8	19236.8	17190.5	17413	25212.1	17503.1	16816	24478.5	17359.7	26148.9	17184	22878.4	17131.3
1.15_717.9831n	1.14528	682.969	636.878	656.704	707.824	805.99	959.366	721.782	962.163	1667.16	587.848	777.593	420.562	673.85	754.44	472.107	686.916	1239.91	576.05	862.842	902.009	758.361	508.941	496.59	800.476	885.708	1061.12	864.221	618.427	718.319	660.58	578.464	1258.5	522.283	1413.62	1667.61	719.26	709.073	564.294	893.959	426.282	719.442	1486.35	794.866	1366.78	462.57
13.43_800.0101n	13.4314	412.003	1216.21	756.669	1164.87	1056.47	975.998	891.137	661.451	1047.2	932.868	1169.47	993.766	475.349	692.263	758.918	1483.87	1010.81	1150.47	930.269	819.38	1150.89	1308.28	1400.54	1185	1245.77	686.761	1200.09	1164.74	1207.21	1229.31	1302.23	968.55	846.509	1376.96	1031.5	1281.28	811.616	807.581	1121.18	1092.9	726.861	1280.2	1106.35	1130.39	1117.14
13.43_628.1140n	13.4314	629.121	25591	17124.3	27241.5	23174.1	22437.2	21093.5	22805.5	22959.6	25503.3	20554	16919.4	14722.3	17260.5	18463.3	29457.9	25124.6	23533.4	24747.2	20287.9	28274.4	25265.5	26421.5	22040.5	24062.4	17702.3	24296.8	23803.6	28209.3	26770.5	26497.9	20029.2	22524.1	25136.5	22094.7	29505.8	17918.6	19325.3	24850.9	20494.3	18355.3	17531.2	26063.5	19877.8	23673
13.43_936.3280n	13.4314	937.335	5898.88	2061.99	8582.72	3672.78	3814.75	4038.27	4118.04	4364.13	5843.34	3360.28	1661.43	1451.46	1969.97	1796.44	7724.33	5504.53	4968.29	6052.32	2241.7	11236	4888.05	5569.06	4081.83	3838.38	1608.47	5261.53	5091.55	7780.68	8787.94	6092.68	2699.43	5144.08	5097.26	4867.61	8640.4	1852.25	3129.44	7052.7	2818.84	2696.34	1805.97	7348.69	2907.19	5689.17
13.43_866.3648n	13.4314	867.372	32239.9	28222.1	37997.7	36703.9	27773.6	26820.3	28418.1	36955.6	31883.5	32974	26174.2	18453.8	28322.5	28904.3	37097.1	32382.1	31516.1	33717.2	31057.9	40872.3	30251.7	33167.8	35096.4	29218.7	27564.7	31075.4	37830.2	36793	36982.7	33836	32219.6	37088.8	31141.3	29431.9	37512.7	25251.5	25309.6	33693.7	32915.5	24319.6	26941.8	36921.7	31550.2	30988.8
13.43_868.4021n	13.4314	851.399	112129	73387.1	148667	104836	85737.9	87503.3	90064.1	113069	109391	95349.1	62528.9	48038.3	75255.2	73922.8	135259	106231	107295	117061	83651.2	175993	100743	108579	108463	88597.9	69134.4	106337	123848	138311	148928	114668	86442.2	120245	101443	99463	147135	62603.8	75610.2	128678	90662.5	71014.2	62895	143809	90022.6	107586
13.43_446.6589n	13.4314	447.666	958.372	466.307	1205.48	635.771	733.442	728.14	786.683	778.558	928.251	671.744	460.851	341.063	358.5	345.662	1228.47	952.504	871.245	1016.39	417.706	1448.85	804.513	898.775	763.015	726.357	384.174	918.396	804.429	1166.89	1332.85	966.72	352.21	890.772	864.025	807.224	1188.96	344.649	604.835	1023.55	592.159	553.345	339.318	1127.28	585.102	829.483
13.24_530.2409n	13.2428	513.238	63933	44944.6	66476.1	40085.8	64568.9	70792.2	64420.6	48620.5	67017.8	52424.5	42097	68166.3	41301.8	35514.5	60256.1	66399.7	68541.9	66373.6	35387.2	68236.8	62908.8	57025	45680.6	57422.7	36404.6	66976.6	51687.6	67828.8	69382.2	59677.3	35550.5	57072.9	61145.6	67960	68993.2	43234.5	65466.2	70229.4	46297	67153.3	39059.5	68381.5	40500.4	67866.2
13.23_662.1465n	13.2256	663.154	1988.02	1812.23	1821.8	2023.62	2035.82	2051.63	1933.69	1425.49	2158.95	1805.36	1718.37	2025.64	1620.97	1761.33	2045.58	2174.78	2080.78	2273.5	1940.17	2038.72	2044.32	1931.86	1789.81	1823.52	1957.73	2116.68	1906.81	2167.62	2036.29	1915.9	1692.66	2038.96	1785.59	1974.63	2208.02	1656.02	1906.08	1895.07	1676.08	2074.68	1643.27	2333.98	1545.32	1947.5
1.15_619.9576n	1.14528	620.965	1324.85	1505.31	1478.21	1880.56	2293.1	1456.27	1962.67	3117.91	1324.92	1967.7	1273.32	1331.52	2022.35	1502.06	1679.14	2971.73	1300.81	2039.67	2346.92	1682.8	1284.27	1340.8	1736.58	2275.04	2422.8	1866.09	1365.45	1568.75	1477.52	1305.74	2898.84	1146.75	3500.84	3018.65	1477.06	1756.7	1259.9	1929.44	1156.13	1970.99	3853.12	1686.79	3534.87	986.379
1.15_531.9745n	1.14528	576.946	1213.21	1549.52	1195.6	1598.98	1789.22	1295.96	1614.79	2962.18	1140.74	1731.87	1323.48	1119.17	1810.24	1195.48	1462.13	2570.37	1332.59	1624.11	1827.27	1331.24	1083.73	1211.36	1437.12	2022.8	2160.44	1453.77	1166.57	1390.39	1338.35	1254.75	3136.37	1137.56	2965.41	2544.36	1311.45	1470.93	1114.99	1600.36	1106.91	1590.53	3433.77	1352.01	2833.66	889.046
14.31_626.2191n	14.3116	671.19	8069.4	8682.32	8565.92	9402.66	8611.72	7874.63	8614.73	8837.22	7943.56	8425.4	8387.22	8312.23	8522.87	9026.06	9210.38	8180.98	8266.29	8885.59	8986.87	9240.98	9264.48	8885.05	8635.2	8983.72	8788.5	7673.38	8643.59	7812.57	7601.72	9165.46	8491.76	9604.92	8631.69	7839.98	8157.91	9091.1	7947.21	7179.06	9004.45	8066.22	9399.43	7510.17	8568.49	8166.59
14.35_874.2331n	14.346	897.222	2414.1	3274.17	2457.12	3446.45	2840.09	2723.21	2574.89	3151.77	2476.71	2516.36	2767.73	2675.87	2783.66	3414.36	3129.98	2401.71	2448.41	2605.75	3581.83	1542.81	2922.26	2939.36	3066.83	2943.72	3297.14	2621.8	2519.01	2500.04	2487.88	3007.51	3364.2	2120.9	2861.62	2499.35	2446.47	2883.19	2493.66	2387.68	3198.13	2592.35	2203.28	2585.79	3179.75	2489.57
14.40_602.3286n	14.3974	625.318	26581.4	29228.2	25479.2	31694.8	27147.7	20638.5	27420.8	29237.5	25998.9	25866.8	27609	24603.6	41902.6	35461.2	25694.6	26607	22141.9	27259.6	32697.2	20495	23618.7	26137.5	29626.7	25464.3	31019.1	21432.8	27122.5	25300.1	20617.9	31846.1	31716.6	28057.6	23814.6	19485.1	24039	30366.9	20644.2	21138.4	29449.4	21694.3	30811	20272.1	26809.4	19986.7
14.40_658.2886n	14.3974	641.285	9259.37	10317.7	8457.07	12910.3	9345.89	8482.18	9321.36	10162.1	9219.03	9604.38	10695.6	8717.23	12518.8	12175.6	9770.35	9489.47	8902.11	9376.43	11955.1	9678.39	9530.43	9584.81	10198.9	9867.03	11421.7	8639.79	10055.3	8959.77	8999.67	9834.17	10979.2	10499.8	11411.4	8376.02	8928.23	11096.3	8426.17	8137.93	10325.1	8942.31	10206	9813.22	10568.1	8555.85
14.33_520.2879n	14.3287	503.285	25075.6	30719.2	26522.1	32618.1	25925.9	23859.3	26266.9	30417.1	25250.4	29632.4	29305.2	24802.3	33931.7	34853.4	27046.3	26047.6	24676.3	26271.2	32239.3	22828.2	25768.8	27067.7	30113.1	27297	32964.6	24691.1	29936.7	26397.8	23217.3	26282.4	32490.8	30991.4	26315.7	23848.6	25567.6	28987	23798	22809.6	30408.9	25303.7	27513.2	24088.4	30036	24117.3
14.55_830.2067n	14.5517	813.203	25072.6	29230.3	23835.9	31381.9	26037.4	23165.6	25527.2	28168.2	25618.9	27305.8	27398.2	23501.9	29320.8	32192.4	27387	25712.1	24017.9	25476.3	32717.4	20845.1	26542.8	27502.9	28272.6	27992.7	32696.4	24031.9	27097.6	24892.8	22734.3	27351.4	32582	28212.8	26843	22811.2	24361.8	28845.5	23543.8	22446.8	29879.2	23192.7	25076	22717.3	28608.6	23818.3
1.15_474.9736n	1.14528	497.963	1800.91	2089.22	1780.59	2493.21	2532.37	1876.75	2275.89	4910.31	1604.85	2340.32	1592.08	1694.36	2378.34	1577.45	1995.05	3532.03	1622.22	2279.83	2761.3	1929.56	1542.44	1548.19	2390.19	2730.21	3009.26	2203.52	1653.94	1863.33	1915.34	1604.98	3977.14	1385.72	4025.15	3972.73	1686.29	2223.42	1534.13	2172.6	1269.91	2057.9	3757.58	2105.92	3616.96	1259.22
1.15_773.9721n	1.14528	398.984	437.997	351.305	410.304	523.836	628.173	475.288	624.872	877.08	288.838	524.727	259.177	406.31	458.313	250.03	418.254	898.08	361.27	654.735	536.43	550.521	372.898	296.161	438.695	578.314	557.04	538.857	359.292	489.468	411.474	343.334	801.912	301.541	1100.48	1072.72	518.091	404.479	407.517	550.16	261.417	464.214	863.293	519.479	1215.2	302.398
1.15_436.0188n	1.14528	240.999	475.879	747.582	1222.06	960.239	1558.66	803.248	1646.82	2455.92	754.602	828.164	466.391	564.343	708.954	359.642	606.975	1103.26	651.081	1300.7	809.305	891.715	502.28	478.908	593.107	935.99	1094.39	1298.37	548.212	744.924	723.898	813.63	1432.28	540.642	1244.16	2034.72	724.16	599.603	512.256	702.552	396.527	829.792	1474	1113.75	1089.8	345.775
1.15_410.0035n	1.14528	393	1028.94	1813.68	1236.66	2576.16	2129.93	1205.21	1754.77	5168.53	1132.43	2418.44	1260.3	941.535	2401.73	1415.63	1772.33	2770.75	935.19	1953.05	2885.04	1431.14	1267.49	1271.14	2007.94	2768.98	3195.85	1656.33	1516.73	1600.17	1263.04	1083.33	5518.41	1125.3	3286.72	2326.39	1000.44	2232.1	1130.05	1797.46	979.393	2093.37	5566.1	1207.55	5471.98	998.485
1.15_271.9845n	1.14528	336	1144.88	1387.3	1075.5	1667.66	1550.53	1261.39	1356.9	3271.81	969.571	2113.84	972.724	1084.59	1797.36	813.011	1313.23	2186.18	1030.39	1449.41	1767.72	1304.77	1095.97	1027.41	1656.13	2047.76	2032.48	1385.6	1337.61	1283.6	1144.65	999.756	2589.85	936.402	2290.38	2217.27	1162.34	1584.18	1117.31	1660.11	816.165	1396.49	2475.06	1204.75	3578.76	1030.51
1.15_171.0315n	1.14528	235.047	707.102	3648.32	730.144	1179.45	1258.21	636.015	1057.69	2659.86	933.833	1029.44	560.503	699.672	1018.45	581.987	1177.3	1702.98	787.169	836.722	1365.93	1360.35	1550.36	482.063	2725.85	945.818	1541.45	1403.75	1478.39	1438.95	657.105	774.413	2612.55	787.379	1755.13	1084.21	902.588	810.412	886.152	1815.96	799.025	958.078	1236.75	1352.38	1492.88	899.939
0.91_888.1294n	0.905283	911.119	656.197	1850.13	1208.07	1551.63	1271.46	1656.23	1888.8	2249.36	1212.76	940.795	1882.09	999.288	1228.02	2034.25	1095.76	1178.93	1662.67	1411.46	1433.24	1510.12	1000.12	1201.69	1304.68	1953.97	1558.44	1762.76	1717.22	2471.64	1656.69	2255.3	2370.73	1278.76	1921.21	2550.37	1817.3	921.846	1389.82	1560.48	1781.49	1584.76	1779.48	2035.15	96.1054	273.974
0.91_706.0588n	0.905283	689.055	1454.07	2904.69	1978.32	3349.29	2253.9	2401.95	3153.96	3412.34	2488.89	3316.82	3682.05	2564.72	2756.99	3725.76	2044.65	3569.21	2820.28	2322.96	3336.53	2802.97	2352.96	2554.99	2558.98	3303.76	3151.61	3790.32	2949.52	4394.97	3300.44	2846.33	5040.15	2542.63	6070.65	4309.46	3107.28	2663.48	3098.68	3363.16	3286.96	3300.72	2926.73	3241.26	98.5247	791.259
0.91_612.1523n	0.905283	613.16	10433.8	23616.6	9629.22	16195.2	13160.1	16010	15291.4	6656.28	20132.9	40545.1	40239	27704.5	35250	31384.8	14545.3	41329.6	24506.8	7774.56	34843.1	24723	17920.6	22139.6	21753.1	29320	47004.3	33098.2	16525.5	27940.1	33493.4	11711	7450.43	21026.8	73709.2	27419.4	18118.7	35359.8	30454.2	17470.9	26891.1	22654.1	20550.2	26225.5	995.498	4601.41
15.18_348.6465n	15.1805	412.662		60.5032	192.96	111.571	157.406	9.67265	109.899	158.154	2.56325	16.468		32.254	0.00120945	25.0432	5.65854	0.260301	51.3743	239.571	22.8503		3.24593		0.846295	55.1339			18.5215	35.3224	69.4534	29.7957		2.36149	0.464325	41.9985	14.1857	17.9809	16.0333	68.9518	10.4478	30.4389		7.39507	0.00386589	33.0448
0.91_583.0929n	0.905283	606.082	1088.32	1582.08	916.049	4684.93	1476.84	1515.55	1838.49	3041.17	1244.02	668	1681.2	1209.39	2332.28	2190.15	1315.97	1320.1	2650.55	1071.52	1662.1	1736.83	1554.72	1837.53	1229.63	3607.44	1285.37	1942.17	3392.05	2769.46	2190.68	2608.09	4851.22	2072.16	1292.8	1938.1	1988.25	1717.54	1507.97	2176.75	1906.93	2261.69	2813.99	2011.52	109.359	779.244
15.27_1137.8844n	15.2663	580.94	10764.7	7881.76	5684.22	8171.6	7087.03	5021.95	9545.33	8019.64	9327.07	6330.86	8084.82	4859.8	7904.35	10635	5476.48	11862.2	5226.47	7987.97	9077.16	9102.06	5202.23	5684.55	6870	5832.84	8959.54	5348.41	6297.58	5448.57	7130.72	5654.26	9592.36	6688.48	5004.09	4672.96	6527.99	9783.6	4808.23	7219.16	7777.05	3429.08	12197.8	7529.04	7135.69	4777.98
15.28_611.1350n	15.2835	328.557	1.60467e+06	1.85232e+06	1.50698e+06	1.97781e+06	1.63031e+06	1.48149e+06	1.6043e+06	1.79961e+06	1.58985e+06	1.73985e+06	1.85493e+06	1.48252e+06	1.90358e+06	2.12085e+06	1.68768e+06	1.60378e+06	1.51921e+06	1.55423e+06	2.08705e+06	1.42544e+06	1.65685e+06	1.69599e+06	1.78187e+06	1.70648e+06	2.06546e+06	1.51793e+06	1.76517e+06	1.54863e+06	1.45947e+06	1.68255e+06	2.06303e+06	1.7265e+06	1.64196e+06	1.46506e+06	1.54787e+06	1.84131e+06	1.48165e+06	1.44529e+06	1.90226e+06	1.44347e+06	1.77798e+06	1.45128e+06	1.87506e+06	1.50555e+06
15.28_449.6950n	15.2835	472.684	1309.2	1613.17	1587.9	1603.64	1418.13	1144.19	1307.82	1470.36	1260.65	1316.43	1253.97	1366.68	1287.39	1560.79	1218.29	1188.1	1164.21	1586.24	1486.99	1105.14	1136.09	1224.34	1383.75	1429.08	1677.34	1225.25	1344.41	1190.58	1165.36	1286.31	1666.74	1364.32	1179.6	1216.05	1196.45	1203.17	1167.99	1172.97	1349.19	1207.37	1085.45	1173.71	1331.01	1274.78
15.30_810.0482n	15.3006	874.064	7984.37	7154.53	6981.08	7602.79	6994.47	7476.76	7219.52	7625.06	7923.05	7242.09	8590.5	7143.89	7327.25	8898.67	8747.38	7186.76	7350.56	7210.15	8368.36	7327.11	8490.67	8144.79	7314.62	8650.28	8321.25	7268.27	7589.42	7423.66	6727.41	8314.07	9451.05	7459.28	6878.34	7338.92	7015.33	7355.25	7476.04	6358.94	8443.52	5072.94	7070.02	6711.89	8136.96	7491.71
15.33_680.4385n	15.3349	703.428	1369.02	3233.36	1333.8	3307.94	3210.57	1265.92	3536.45	1942.04	1636.62	1948.82	1813.04	1867.22	1796.2	3803.43	2527.24	3781.32	1697.55	2351.45	4017.03	1380.49	1772.79	1702.39	3886.62	4111.19	5650.69	2409.46	1396.27	2519.97	2463.04	2300.82	1431.34	1433.62	11136.1	1605.85	1775.61	1412.74	2433.92	2649.45	1882.97	8504.44	4024.1	1275.63	1692.91	1560.91
15.35_1100.2080n	15.3521	573.093	7607.43	10253.8	6710.75	9492.69	11212.6	6709.27	9074.71	8649.72	7819.45	8390.84	10191.9	7341.16	8624.22	10095.3	8535.92	10128.9	7294.6	7809.65	11741.2	6681.2	7966.96	8343.25	10872.2	10277.8	12460.5	7793.29	8767.13	8872.11	7701.41	8701.25	9323.7	8259.29	11930.8	6958.69	7567.98	8947.54	7425.31	7493.19	8972.48	13475.3	11007.4	7446.63	10231.4	6751.8
15.40_710.1702n	15.4035	378.074	2797.26	2267.93	3121.27	2221.61	2403.38	3464.15	2521.46	2408.07	3017.69	2437.55	2415.69	3126.28	2031.59	2317.46	2601.61	2609.83	3197.7	2146.83	2599.47	3234.69	2990.94	2839.81	2035.69	2729.16	2586.12	3360.95	2452.08	2684.97	3312.74	2620.9	2398.62	2469.37	3139.25	2903.46	3117.39	2277.17	3403.75	2989.28	2258.23	2605.64	2015.94	2794	1954.88	2946.92
15.40_456.2728n	15.4035	479.262	1.00821e+06	988883	1.03464e+06	1.01636e+06	944181	1.0021e+06	990101	972758	1.00697e+06	990220	959434	1.0063e+06	919788	996677	972256	1.00513e+06	1.02815e+06	995934	1.03881e+06	902295	960877	979428	1.06393e+06	1.01073e+06	1.05071e+06	1.03056e+06	1.05443e+06	1.07459e+06	991640	963066	1.01404e+06	1.00698e+06	1.00597e+06	1.00711e+06	1.05585e+06	966464	1.00304e+06	985598	990202	1.01561e+06	890733	990072	949798	1.00242e+06
15.46_978.2249n	15.455	979.232	10056.9	11517.5	9707.14	12627.3	10951.4	9826.99	10624	11109	10228.5	10235.7	11424.3	9182.96	10907.7	12641.2	11105.5	10494.5	9577.37	10091.4	13077.6	8007.71	10607.1	11236.6	10987.8	11499.4	12696.4	9979.36	10310.7	9991.3	8784.51	11192.8	12700.6	10179.9	11414	9194.32	9609.85	10502.9	9647.05	9426.09	11732.8	9583.1	9392.28	8902.16	11546.4	9378.68
15.39_1022.2455n	15.3863	1045.23	21637.3	26558.5	19889.1	28314.1	25007.5	19645.3	23561.3	25138	21974.3	23869.6	26064.8	20142	26552.9	30614.2	24063.2	23737.6	20967	23119.2	30435.6	17404	23670.2	24688.8	26058	24799.7	30695.7	20539.5	23978.9	21026.8	19835.2	24259.1	28137.6	22508.3	26568.2	19426.5	20600.4	23883.2	19957.2	20215.7	26481.9	22037.3	22172.2	19684.9	25760.6	19885.8
15.33_1068.2628n	15.3349	557.121	4013.63	5365.35	3623.05	5389.73	4888.53	3881.81	4599.72	3982.17	4458.07	4602.14	7046.91	3798.59	4239.32	5394.08	4882.32	5837.25	3267.17	3893.25	6249.03	3567.74	4590.13	4455.99	5344.18	5139.12	7225.01	3853.57	4616.48	4080.65	4137.21	4363.74	5033.16	4805.39	6776.06	3846.79	3841.58	4641.11	3902.7	4016.04	4718.35	7045.18	5903.76	3554.28	6491.6	3721.87
15.30_594.1385n	15.3006	577.135	271683	272132	259553	296572	280389	245514	278106	274639	270576	256804	274057	245376	284790	312437	287428	279631	254414	272105	317064	233930	283031	290886	269670	298906	304090	253339	267669	269071	238640	284499	294724	266029	292987	240781	266613	275269	247577	237896	278497	252851	262357	238866	275606	250533
15.28_643.1066n	15.2835	644.114	42032.4	42379.8	38620	42045.3	43817.4	38372.8	42828.8	40561.2	42174.9	36199.5	40260.7	38510.2	38729.2	43287.2	46214.1	43934.7	39300.9	39916.9	45557.9	35049.6	46169	46430.9	37273.8	47516.7	45296.7	38535.7	36495.6	42721.5	37154.3	44946.9	44231.5	36426.4	46243.9	37950.8	40922.8	39550.3	38943.1	36237.9	44258.2	37788.4	36863.9	36657.8	40792.9	38553.6
15.81_583.1815n	15.8094	303.589	2532.79	4819.41	3080.93	4675.93	4134.37	3653.57	3655.09	2229.02	5336.43	2805.84	6100.07	3051.81	7378.3	6718.19	6502.41	3332.02	3968.76	4316.95	5019.72	4807.17	5199.22	7050.3	4618.08	2669.92	4072.7	6203.24	7280.64	5443.63	4041.41	4762.05	3136.31	5599.38	7272.08	5957.29	4835.81	5398.42	5095.31	4331.35	8659.48	6651.4	4007.29	5773.87	4308.36	2741.81
15.84_547.1037n	15.8438	548.111	8069.42	9383.19	10468.4	8107.45	9774.46	9682.63	7891.05	9155.96	9576.76	9799.86	7328.07	9281.76	7995.27	8388.33	13135.2	8027.23	11962.5	8271.29	10452.8	7035.8	11271.7	12245.7	10534.7	13434.6	10372.2	11530.9	12045.9	14274.2	8817.27	11524.3	11366.9	13772.8	15034.6	10142.9	14343.3	9875.09	11403.5	7829.69	9675.58	11711.9	7233.34	8370.07	8642.29	10619.1
15.88_830.4682n	15.8781	853.457	20003.5	24259.4	24196.6	42448.4	24887.2	18362.4	24030.9	24136.4	20858.8	19701	19786	19651.1	59874.2	87672.2	25248	21761.7	21395.5	23134.4	29882.1	22756.8	21384.5	24225.6	26162.6	23605	26627.7	18745	24898.5	21115.3	19155.7	23345.2	27629.2	24162.6	24846.3	19263.8	21027.3	24880.3	17819.4	16855.4	24880	22183.5	25882.3	22003.4	22177.5	21053.6
15.95_386.0943n	15.9467	369.091	7013.9	11985	7860.19	7103.86	7379.03	6883.29	6277.61	6699.99	7746.18	8262.91	10658.6	8957.95	9370.49	8208.28	9452.92	10663.9	9808.59	7748.58	10459	7142.44	7184.03	9714.42	14029.9	10414.9	9783.47	7604.35	7239.12	6715.95	10596.2	7813.49	6912.95	7517.09	14796.1	7996.58	7893.01	9563.75	8456.13	9547.43	7626.96	6398.79	20008.6	8475.78	7944.72	7008.27
15.95_730.4154n	15.9467	753.405	84580.3	95387.4	80962.6	115866	94995.5	72936.9	100048	95742.9	83163.1	84540.6	95840.6	74033.1	133667	144466	88135.9	95575.2	75669.7	91839.8	114505	78430.3	84827	86045.6	95819.4	88681.1	112252	73442	92225	77257.9	71515.6	87161.6	107100	88907.7	96544.2	70404.5	75598.6	91825	70677.8	73462.1	95731.8	77218.5	88796.3	72752.1	94028.4	74545.3
15.28_830.0240n	15.2835	438.001	45900.1	55745.5	42483.2	60244.6	45828	43372.1	44944.6	56464.8	45958.7	51335.3	60259.5	43060.9	60823.7	67363.4	49149.8	44977.5	43498.5	44924.9	65340.9	41648.8	48363.6	49458	52265.6	50649.7	65616.9	43974.9	52387.1	43949	41843.6	49024.2	64371.3	51519.8	46430.6	42153.7	43845.9	62356.7	42810.4	41342.3	58693	38115	68321.5	42321.3	55331.5	44332.4
16.02_1170.2679n	16.0153	1171.28	5036.57	6042.9	4703.73	6042.07	5506.47	5009.12	5401.25	6167.7	5025.73	5690.45	5988.01	4810.96	5854.35	6669.19	5879.02	5243.92	4931.66	5456.51	6662.77	5157.11	5733.36	5269.71	5460.21	5764.74	6609.31	5083.94	5743.46	4998.1	4712.06	5983.54	6636.94	6123.33	5545.42	5113.43	5264.15	5325.12	4584.03	4807.65	6193.83	4509.4	4801.21	4599.37	6205.28	4955.27
16.08_535.2966n	16.084	279.647	24658	91484.7	42475	48507.4	72599.1	21832.4	83463.9	6635.15	128435	35734.4	103618	57356.4	108274	63092.7	112787	33802.6	61827.1	63969.6	67478.2	68729.8	77458.3	111632	101077	78918.9	52567.5	63415.2	41155.4	60339.5	67400.2	26705.2	16283.8	25527.4	55915	50924.3	34732.9	57045	70572	32183.7	102372	131602	79752	89782.2	19949	29151.3
16.03_812.0338n	16.0324	857.005		23.8822		5685.88	162.684	3.48459	0.721903	0.223006		0.266388	4.64149	1.40236	5581.84	3548.73	3.89366	14.1289	7.511	3.97479	46.6454	245.712	3.24261		7.22685	37.95		53.0643		2.4752	5.35579	9.17378	0.000108108	3.45952	0.294276	0.0464957	0.159074	2.92103	0.7941	68.0533			115.041	6.1841	36.5225	2.55404
15.27_454.6347n	15.2663	499.606	1110.05	1760.04	1481.08	3199.75	2010.95	1321.5	1456.14	1530.43	1244.84	1470.84	1766.45	1248.64	1950.13	2258.16	1624.28	1535.64	1458.39	1403.41	2070	1092.46	1083.43	1468.3	2027.74	1618.35	2324.36	1393.8	1477.33	1586.83	1725.41	1344.56	1812.58	1248.82	1601.72	1459.65	1272.51	1394.34	1453.75	1550.41	1540.41	2081.87	1705.36	1494.52	1428.38	1330.91
0.91_506.5688n	0.905283	507.576	47.6827	178.614	58.8346	209.801	73.0309	130.527	90.8587	251.681	155.929	101.499	206.79	146.314	117.917	236.173	135.605	56.2336	346.914	15.8562	143.833	127.042	241.302	166.35	150.73	70.2934	170.559	171.161	152.556	207.28	218.418	249.751	740.069	116.076	126.338	149.19	244.756	173.445	182.556	134.567	193.837	256.504	70.1928	162.446		87.9006
5.04_326.4885n	5.04238	349.478	156.484	464.241	779.774	884.563	658.962	306.908	833.964	431.051	416.889	265.765	232.151	112.875	2299.65	691.578	296.489	173.52	241.425	950.667	141.394	426.394	372.545	281.305	338.034	277.684	384.33	347.764	922.351	196.326	119.357	221.679	42.3113	266.243	118.781	486.612	425.66	501.574	128.068	107.937	411.605	285.177	329.979	343.135	471.005	313.304
5.04_476.9393n	5.04238	499.929	607.095	887.202	996.293	760.327	1128.66	789.426	1137.47	405.681	1112.47	619.036	657.056	517.261	905.487	926.432	932.224	653.49	721.677	1068.6	421.995	1000.41	986.277	843.781	787.949	848.604	879.587	854.807	2228.98	596.556	511.311	670.169	323.189	614.259	600.429	1029.73	1102.56	1249.69	579.984	371.167	850.237	759.893	894.364	825.806	1385.9	720.142
16.36_402.2304n	16.3584	367.217	86533.9	102130	86479.6	113647	95473.6	80278.6	96466.8	101946	87402.1	90740.4	101717	83287.8	103870	122697	92949.3	99763.6	82651.5	98229.8	115109	81229.2	88294.2	92162.8	95550.8	95294.8	116100	86361.6	88711.6	85409.6	81439.5	93012.4	106457	89380.9	101525	81680.4	83187.9	108887	79979.1	82107.5	98447	98425.5	125542	80420.4	93789.4	79853
16.38_690.0907n	16.3755	691.098	701.05	797.65	933.816	940.535	1415.74	713.292	1181.9	695.704	686.116	589.443	644.967	685.183	502.83	533.206	746.325	571.98	353.326	1204.53	734.603	691.385	836.573	847.217	430.965	1043.33	973.072	691.295	884.615	972.681	565.586	893.659	617.012	661.711	1350.25	1043.64	706.122	825.572	653.412	677.087	909.815	1061.42	830.138	736.63	917.284	682.517
16.43_611.7699n	16.427	594.767	1642.07	1947.48	1927.1	2478.91	2456.66	1820.32	2416.2	2692.49	1457.45	1200.82	1523.17	2319.64	2301.94	1420.74	2174.45	1619.36	1627.08	3002.89	1634.24	1866.59	1844.46	1795.7	1880.5	1581.27	1379.11	1899.06	1709.23	1512.14	2258.84	2626.33	1356.32	1319.81	1953.89	2386.75	1940.25	1170.36	1647.95	2151.8	2566.37	2379.44	982.923	2133.4	2032.49	1887.5
16.43_1142.5232n	16.427	1107.51	6425.74	6488.47	6611.13	7907.15	6744.03	5683.93	6945.36	7132.76	6676.35	6196.77	6840.8	5976.44	10041.9	8898.66	7133.91	6692.75	6971.27	7626.3	5803.98	5556.55	6034.64	7060.99	6635.92	7347.94	7461.61	5238.36	6376.91	5466.32	6237.73	7687.79	6151.55	6255.09	7023.57	6081.79	6144.59	5483.33	5092.7	5247.26	6234.65	6368.26	5706.02	4841.61	7372.18	5447.27
16.43_827.9511n	16.427	850.94	924.74	832.85	844.004	763.896	1012.85	1033.32	939.708	1273.04	985.899	671.265	938.878	814.416	1195.89	1497.99	977.608	836.453	1176.38	1274.04	955.4	1208.47	975.038	1246.92	856.063	1155.03	781.55	694.037	1151.75	686.641	834.162	971.979	837.045	941.253	1092.09	1032.3	912.331	831.719	816.795	777.325	1232.21	882.673	925.23	885.413	887.028	997.987
16.43_1099.5777n	16.427	1064.56	14992.7	15249.6	15773	14156.3	15565.8	13157.8	14696.5	15740.9	15450.6	11610	12486.7	14225	18091.4	18418.6	15940.1	15785.4	14732.5	16516.1	14952.3	12500.8	14019	14947.2	15087.5	15912.5	14670.5	12517.6	14230.7	13599.6	13520.2	15663.4	14721.7	15308.4	15645.1	12285.1	14543.5	11417.3	12993.4	12701.6	14160.2	13491.6	15190.5	12846.2	12777.6	12298.4
16.43_1058.5776n	16.427	1059.58	18085.2	20080.5	19968.3	20705.7	19778.2	17779.2	19882.2	21940.1	19756.4	16967.8	17004	18069.9	30633.2	29945.6	22228.8	19895.2	19504.6	20474.6	23478.3	18313.3	18000.3	22479.7	22168.1	22913.4	22319	17881.6	21446.9	17603.1	17864.4	21121.6	21616.1	22627.6	20584.3	17174.2	19145.8	18692.2	17808.9	17133.1	20688.9	18376.5	20880.8	16388.4	19558.2	17364.5
16.64_621.2155n	16.6441	322.606	18585.3	25587	30565.8	35465.1	35950.3	19001.8	37879.8	17375	21886	15229.2	17879.7	18795.8	22594.9	16519.6	21276.8	17250.4	14455.8	32015.6	23456.1	20203.6	21331.8	24197.3	21761.4	26365.6	25235.4	22056	25204.7	29811.1	18424.2	19870.4	8172.85	17979.9	26470.2	22848.7	16428.6	19366.6	20961.3	21377.7	30445.3	35059	15660.7	21533.9	24838.7	16928.3
16.64_727.2523n	16.6441	710.249	11106.2	14693.6	19330.4	20783	22611.3	11245.3	23880.4	8630.36	11985.8	7953.13	8933.66	10493.1	10502	7305.24	10731.1	8457.71	7019.5	20763.9	13281.5	11341.3	11622.1	13968.5	11572	16878.9	15528.6	11656.4	15838.2	18619.1	10346.2	10622.5	2219.94	9929.56	15474.2	12537.6	8428.81	9905.59	12817	12301.3	17278.3	19691.4	8065.4	11422.3	15824.5	9409.99
16.64_689.2031n	16.6441	690.21	3626.56	4469.17	7765.27	6786.04	9916.66	3867.64	10055	1743.56	4013.02	1343.6	2339.54	3362.48	2416.21	1273.78	3180.74	2314.71	1768.29	8419.88	3650.69	3698.71	3408	4853.07	3439.22	6289.08	4724.95	3966.01	4780.87	7309.96	3481.66	3296.98	231.518	2238.11	5536.44	4562	2559.91	2203.66	4171.53	4002.74	5275.64	8228.99	1517.52	4056.93	4318.9	2490.21
16.64_493.3095n	16.6441	269.644	8945.91	14019	15341.5	14921.7	15652.7	10362.6	16567.6	9185.31	9592.18	8180.07	8272.02	8981.8	11955.6	10000.9	9421.31	10456.3	7655.68	16327.3	11674.4	9859	9503.59	10956.8	9557.26	14548.9	15776	12631	12603.5	15158.6	9291.5	9329.74	5686.54	9394.41	16036.7	13829.1	8960.88	9972.78	10772.2	10276.3	13647	16974.9	7670.01	11038	12442.6	8836.38
16.71_1058.6061n	16.7128	1081.6	12882.7	18650.3	14019.5	18360.4	13878	12957.3	13864.1	17394.5	12521.1	15999.7	17684.3	13589.7	31539.7	34522.3	15720.9	13843.5	13691.5	14028.2	22501.9	12245.3	13859	16956.3	17654.5	17236.8	21360.4	13399.4	16257.6	13517.3	11838.5	16623.5	18593.3	15820	15972.3	13692.3	13244.4	17020.8	13555.6	12846.3	16922	14707.9	15954.4	11865.7	19034.5	14047.3
16.76_370.0569n	16.7642	353.054	14770.1	20547.1	14090.7	24649.5	15381.2	14841.5	14079.2	20295.7	15729.2	19034.9	24038.8	14784.8	28021.5	25139.7	17120.1	15304.6	14967.1	13889.6	26093.7	14603.2	16539	17031.6	18953.4	17427.2	25704.3	14563.8	19320.7	14501.1	14544.1	16617.9	25996.4	17730.2	16044.7	14413.8	14771.7	30983	14384.2	14223.5	21333.9	13204.6	63252	14592	21507.3	15037.9
16.43_1027.5894n	16.427	1050.58	6141.56	7234.74	5862.14	9501.73	6309.89	5300.5	5827.52	8219.29	6689.36	5998.95	6383.07	5328.78	13096.2	11982.2	6498.72	6357.14	6569.82	6546.26	7154.22	5503	6287.82	5924.72	6024.48	6625.18	7666.84	5403.36	7497.31	5987.77	6055.73	5403.42	7015.72	6790.24	6292.98	5592.96	6316.31	6227.84	5299.18	6197.18	6414.32	5945.42	4697.54	3856.42	6727.55	5849.23
16.88_576.4089n	16.8842	311.194	368489	92800.5	146448	114900	407792	90594.5	527860	102726	357787	82640.2	96210.8	104359	122828	142457	92419.8	487009	135485	298344	112445	200843	165912	83167.4	97400.4	82818.8	101567	120526	84743.7	183296	129471	92232.6	110686	79840.2	96210.8	87941.3	167758	99986.7	107319	132828	89685.8	97652.9	112209	144822	89475.6	116782
16.43_973.6342n	16.427	1018.61	13127.2	13843	13822.9	14813.2	15643.1	12183.5	14575.7	15712.5	14500.6	13074.2	14342.5	13068.2	31829.8	30558	15637.5	14607.7	13696	14658.8	14870.2	14735.8	13466.6	14823.6	14563.4	15136.3	15069.5	13083	13766.1	13332.8	13162.9	14986	15315.1	13677.9	16645.9	12848.8	13462.8	12095.5	12283.3	13369.8	14565.1	12809.4	14045.6	11880.5	14690.8	13396.5
16.43_1051.6055n	16.427	1016.59	659.472	436.538	1552.79	1080.14	1152.5	910.506	1196.91	1116.9	588.22	546.143	502.166	617.346	3915.64	2661.65	923.399	1266.15	1063.56	1734.9	662.132	853.33	1299.96	1092.14	943.612	1121.09	941.766	1101.11	1080.43	725.642	1284.7	736.109	1349.9	705.417	595.839	1054.69	852.571	168.169	654.487	1232.83	951.819	1447.79		837.481	590.734	500.178
16.97_636.3033n	16.9701	637.311	9577.69	9887.97	8425.3	11820.3	11702.1	10655.5	9979.24	11255.7	9545.64	9267.64	10477	8202.67	13793.8	36454.2	11139.2	10887.3	9448.45	10383.8	61733.3	9202.67	12627.3	11759.3	10215.4	9141.52	10906.7	10976.4	10056.2	9773.35	10869.3	11118.7	11881.2	9782.48	10047.1	9850.28	14051.3	9321.55	13138.5	8837.41	11153.5	10800.2	7509.01	12462.5	10813.6	10446.9
17.02_1170.2750n	17.0215	1153.27	34943.5	31861.7	40834	33043.9	32166	191572	33477	35245.2	31669.6	32480.5	31868.3	75338	29581.9	33985.5	38713	33540.1	52761.7	35689.1	43932.6	67369.7	37475.2	38131.8	45277.6	33918	37693.8	54352.8	36115.5	41493.4	137251	42840.5	35565.7	33409.8	42785.6	194973	41619.5	25444.1	63384.1	90339	30933	105994	21153.7	98025.4	31627.5	55493.5
16.43_938.6118n	16.427	939.619	19741.6	24811.1	17515	27011.2	21070.8	19279	19444.9	25608.9	20456.4	22432.1	25115.2	18646.1	30937.5	31624.3	21232.5	21212.3	19722.4	18687.7	26314.3	17983.6	19677.6	20153.8	22000.2	21068.4	27351	18080.5	21568	18870.5	19607	19652.7	26863.5	23430.5	21299.4	18372.7	19666	21995	17713.5	19927.2	25616.9	17275	20590.7	18943.1	24236.9	19062.8
16.43_782.4157n	16.427	747.402	86016.4	94158.6	84233.5	104850	91652.1	80672.4	92809.3	98109.3	86100.6	88582.8	85932	83236.6	112011	110193	93962.6	88721.2	81923.2	96140.6	90370.2	80706.2	87817.7	93976.8	92739.6	95079.8	86631.9	77395.4	95856.5	80944.1	78478.1	92582.3	87746.9	92549.8	93140.3	78769.5	88224.1	83370	78036.7	81282.2	93347.5	86106.9	87420.8	82140.9	85438.3	83219.2
16.43_837.9575n	16.427	820.954	227.685	508.413	403.081	414.524	425.094	461.456	337.902	508.082	474.645	463.748	648.833	385.614	1918.62	1137.69	400.475	295.166	174.854	346.148	569.224	337.373	128.282	657.214	458.661	333.175	559.935	211.882	593.452	338.807	414.312	456.016	783.424	337.833	266.556	161.211	394.836	501.136	127.79	443.481	284.283	417.279	361.05	496.064	419.102	424.028
16.43_698.8468n	16.427	699.854	430.091	355.845	512.889	240.779	402.329	445.104	578.345	567.597	822.585	357.324		854.047	2175.6	829.123	300.798	596.369	365.227	1197.24	103.794	699.773	225.578	231.17	176.176	674.18	342.025	173.372	127.951	145.686	486.65	482.338	284.945	127.611	429.149	657.984	492.555		485.783	604.417	282.712	598.996	62.9464	598.578	219.286	581.592
17.26_574.4060n	17.2559	575.413	3.5667e+06	975997	1.74608e+06	1.24254e+06	5.85771e+06	1.06487e+06	5.97924e+06	1.12749e+06	3.30282e+06	881561	1.00565e+06	1.28087e+06	1.09606e+06	1.32288e+06	1.08891e+06	4.91959e+06	1.55218e+06	2.92073e+06	1.19678e+06	1.59355e+06	2.06039e+06	952238	1.09559e+06	966396	1.15439e+06	1.45263e+06	916670	2.03116e+06	1.36728e+06	1.11236e+06	1.20934e+06	888910	1.14246e+06	1.03079e+06	1.92011e+06	982116	1.27038e+06	1.43227e+06	939714	1.14209e+06	953572	1.55916e+06	956238	1.40342e+06
17.26_1146.7492n	17.2559	1147.76	23966.7	60293.9	39516.4	60578.1	20590.1	36981.7	19251	55860.4	24120.1	46895.3	58220.3	41481	85059.8	100821	42992.2	20060.6	35935.9	29736.4	72153.4	32227.5	35896	46626.8	50171.6	46340.6	90197.9	35936.9	46248.4	33638.3	32722.5	47221.9	67506.4	42678.4	40841.2	39770.2	35092.8	59211.6	34609	35095	58251.8	39981.8	60579.3	33684	61062.8	35313.3
17.29_722.4574n	17.2902	723.465	505030	268069	297359	328521	789026	192936	898533	270031	461031	206139	265399	235679	324483	353439	228491	727647	246351	443992	292411	262665	279569	221351	253232	219742	317927	230103	212421	295618	222738	238007	299809	204709	227987	188520	278740	269788	214176	242317	254001	231935	288135	244880	258646	235516
17.23_1141.7946n	17.2273	1142.8	11582	33419	19376.7	40368.1	8865.15	19658.5	7180.99	32146.5	10432.2	27344.9	37887.4	19969.6	52466	66598.6	23481.1	9229.27	19732.4	14188.1	48611.3	16665	17672.7	26385.4	27245.9	28160.1	60439.4	19515.6	30762.5	15293.6	17406.5	21983	43420.7	32055.5	23098.2	23722.4	17329.9	38841.4	19880.9	16798.4	36117.2	21995.6	35262.9	16379.1	38783.3	18646.8
17.32_1386.8074n	17.3245	705.402	10092.7	6724.82	36744.2	12429.3	20783.4	5441.97	14900.5	22491.2	5828.71	4442.5	3652.45	30166.4	6053.28	18169.5	4590.58	4916.04	4854.9	40757.6	6474.14	4403.16	4244.35	5428.49	5001.47	4157.31	5272.87	3843.93	4263.22	4831.24	3869.33	31066.5	7062.68	3127.76	4133.8	3629.23	3896.35	1551.91	4222.94	17011.8	5146.03	6110.05	5881.84	7385.34	4327.58	10205.2
17.21_1030.6536n	17.2102	1031.66	18083.5	58177.1	26166.3	65100.2	18153.8	20517.9	15517.2	65861.9	17813.3	34014.7	69446.6	24429.4	78895.1	108808	31486.9	15666.3	15088.7	28014.2	81341.4	25266.6	28481.3	34641.7	43708.6	32822.2	98806.3	16218.8	35309.2	15509.9	21151.4	37324.9	72471.5	32959.1	31380	23553.8	15710.9	69403.1	18233.1	21894.2	60519.2	27482.8	66611	20899.9	66616	19114.1
16.43_667.8542n	16.427	690.843	808.376	819.81	967.558	723.633	1146.78	737.403	734.426	771.849	971.847	716.925	851.835	686.018	683.667	985.422	807.545	836.855	806.585	1053.22	825.735	968.356	866.036	1106.3	906.351	857.352	921.928	615.993	730.1	785.711	924.545	872.228	733.142	822.502	901.678	742.735	989.532	758.621	699.514	1046.27	635.586	842.164	774.234	808.63	634.523	743.693
17.41_810.5737n	17.4103	855.545	298717	177823	210287	176326	374402	150536	461409	202520	286052	189566	236387	166878	232916	330721	193496	387501	190411	273779	223599	171018	189406	206924	268455	212792	215863	195076	219066	231705	159820	155976	180327	213671	170843	146917	219889	236518	164776	157373	192709	180882	219240	157667	199762	174338
17.41_750.5101n	17.4103	751.517	1.42154e+06	771732	876286	931470	1.98894e+06	614113	2.23771e+06	816971	1.29293e+06	627540	817729	713634	1.01022e+06	1.28869e+06	677719	1.87941e+06	770324	1.24928e+06	1.00998e+06	893633	835582	638602	765400	660322	1.07668e+06	734248	664915	911636	706414	674560	907225	640282	682787	592867	871044	784699	674530	725969	771299	667708	775158	740445	767358	723411
16.43_697.8531n	16.427	680.85	718.188	416.793	413.464	438.764	655.149	468.202	653.134	329.299	587.857	368.204	268.217	585.842	753.009	154.614	887.514	515.58	514.105	439.561	96.9682	578.382	418.277	656.897	302.408	468.401	229.996	442.377	322.332	426.281	487.703	456.126	132.162	561.156	542.148	426.612	376.057	128.398	624.559	694.106	148.832	402.563		412.786	49.734	379.324
16.43_657.4248n	16.427	680.414	202904	217983	192215	232158	219585	161206	234874	223898	197087	171146	203977	169573	221685	258244	198649	229492	172089	213018	227897	181300	186675	194617	201122	193556	212403	162288	183466	174847	167962	194841	204847	189372	193249	158697	172735	184339	159679	176166	224255	165886	200985	168670	202271	305681
16.43_670.8644n	16.427	653.861	965.627	1213.69	1369.96	946.796	1188.19	1132.43	1309.05	1759.48	925.515	884.023	486.096	1207.79	1090.15	761.909	1319.91	1151.12	828.247	1937.37	1185.73	1020.76	983.888	791.399	405.331	984.837	1314.34	734.597	1120.31	961.008	949.623	1367.24	766.869	1369.72	1127.56	1216.21	805.892	739.065	902.227	925.122	785.129	1770.2	734.666	1061.3	655.013	1069.95
16.43_566.8424n	16.427	567.85	1628.85	2725.13	2944.17	3704.62	4040.6	1911.45	3321.84	1707.96	1930.4	1145.99	2024.75	1624.96	1895.56	1218.02	1541.82	1465.11	882.695	3220.94	2256.77	1932.79	1642.21	2087.12	2091.09	2688.7	2605.48	1977.48	2712.45	3060.28	1813.19	1617.52	529.834	2270.7	2191.97	2467.62	1594.8	1600.16	2141.85	1942.45	3284.47	3285.04	747.594	2276.15	2562.93	1691.61
17.60_903.0906n	17.599	904.098	710.17	1720.87	3403.85	1895.7	4918.16	1892.5	422.16	5899.09	2740.18	3088.63	3403.62	2025.18	65551.7	94932.5	2670.13	717.926	1615.6	1392.27	619.716	56390.9	985.397	1393.72	1282.51	1314.58	177344	1845.81	2686.39	1429.72	1248.7	2215.97	948.948	2860.58	2495.03	1360.33	1510.5	1499.27	1490.09	963.599	2120.7	886.309	3440.89	1432.63	1997.15	1125.7
16.41_681.2179n	16.4098	726.189	71.5551			388.935	193.461	90.1846		769.032	338.902	388.198	423.27	191.309	134.577	110.849	167.994	355.572	191.534		249.928	97.3733	121.549	395.513		198.494	105.327	372.24	247.262	103.05	266.598	473.765	333.91	223.642	270.041	124.183			307.224	167.463	421.711	163.672	343.154	130.888	277.369	255.913
17.68_474.3530n	17.6847	457.35	368540	279857	410478	302433	584053	162435	596502	468896	275815	283257	267331	282617	277424	296384	391502	531246	187615	431000	285038	203985	502928	317431	328514	314048	263902	179862	285104	213431	189502	428497	296003	283916	391859	160042	204471	263454	170705	192772	262805	166233	266730	197337	258377	180358
16.43_978.4581n	16.427	501.227	17662.7	22008.4	17297.3	22693.1	18454.9	16950.1	19824.8	21747.9	19120.3	19114.1	20676.6	16709	23621.6	23975.7	18787.6	19182.9	16921.2	20487.1	21669.4	17973.5	17518.6	17945.1	20980.9	19689.9	22869.1	16670.8	20399.8	17772.9	17730.9	18209.5	23766.6	19514	17705.4	16909.1	16777.2	20776	16539.8	17342.2	20659.9	17226.7	18298	17936.5	21073.4	16505
17.74_1026.1296n	17.7361	1027.14			182.361					3.61987	2234.71			113.432	5419.24	31757.4				90.937	135.017	34223.1			12.0662		586.343									79.5645					1.19383	75.4341
17.77_1436.9562n	17.7704	730.476	65683.9	96075	76880.4	85808.9	70085.4	59792.4	73596.4	102394	60871.3	66431	85587.6	65262.3	183112	217755	73021.1	65849.8	60109.4	74036.5	93920.3	104163	70688.8	64507.9	75580.8	67002.8	174335	59002.1	73665.9	65363.2	57897.8	76125.5	87913.2	68896.4	77552	56769.2	58482.4	75098.5	58442	59661.6	103291	67864.8	69172.2	57903.7	89321.8	59355.9
17.80_809.0449n	17.8048	854.016	354.482	138.859	2186.43	651.613	29.494	80.4062	9.36961	926.071	10338.6	86.138	406.897	837.781	129086	256049		921.54	418.54	1219.27	1557.78	171152		178.255	5285.54	371.788	4780.2	256.891	634.405	88.0314	214.187	96.233	1039.81		1856.3	79.7356	81.306	461.83	214.425	243.827		1778.02	224.479	72.1631	85.8986	148.151
17.82_1348.9013n	17.822	686.449	101709	135610	116700	165304	118598	91618.9	113990	148773	97053.7	112268	145888	101768	224601	338605	108531	110066	94270.7	115224	230372	113953	107533	109053	124518	111476	299441	96287.3	119590	108760	94227	110990	198796	114267	114965	92367.8	95226.1	138446	94252.2	94614.3	143423	110805	130386	90701	149365	91225.9
17.79_1029.1124n	17.7877	1030.12									990.51	123.547	7.0902		4366.04	27776.4					30.1833	27899.6					2.8776							7.21095						0.0950713				4.05738		3.57877
17.91_1190.8120n	17.9077	1173.81	283508	316591	288824	348324	340380	239255	335351	342446	303267	282649	323445	263342	519204	562375	301655	311943	251555	293205	382306	317981	287159	288868	320868	299024	415961	252472	305893	291625	245944	294505	349829	291500	294140	238999	260688	341235	239813	245389	319785	256645	329519	248639	320465	242352
17.96_1101.8381n	17.9591	1124.83	215035	280817	223969	320206	215834	196999	211770	308959	208793	237812	290295	198726	349642	391734	240314	211695	199986	222852	322723	191959	228338	240288	258703	239370	367442	204465	264037	220951	189122	238955	320224	237686	239278	197660	202047	299447	199714	188530	292947	200615	278105	190387	289321	201748
18.00_996.6957n	18.0049	997.703	418347	601653	464714	691100	473841	405221	457893	623686	444659	507541	612570	427149	737069	958594	513129	430446	411354	448131	812647	487219	489820	505557	516921	518476	818966	417679	525302	444234	410809	506174	751475	514725	511346	402312	426701	617939	400548	394516	616371	423518	620715	402062	617466	414399
18.00_1034.7057n	18.0049	529.351	207162	274043	229032	310603	207560	188815	207887	297276	195513	230722	289286	202675	412881	480611	223835	200156	192697	221216	380840	203261	217655	226028	252146	230063	410349	193287	236774	205656	187963	225145	341576	225769	224798	182718	197740	306653	185053	180817	283086	195929	298111	183977	287995	188304
17.98_580.2630n	17.9763	644.279	432.168	2.37161	69499.1	108.515	1099.42	2.99582		43004.3			1067.91	44487.6	1163.82				466.96	49728.1	160.75	4.95903	208.25		1.3059		862.763	66.4378		130.774	0.000393108	19294.5	608.766		83.66		133.078	767.387	31.0376	3779.7		104.843		706.042		244.695
18.16_732.5996n	18.1592	777.571	524872	811205	537690	672093	548573	415620	622687	727289	692179	600019	852976	449621	916189	888032	603477	600941	470450	581542	764796	538833	529937	566262	780319	589983	698302	451747	687131	499414	430953	559584	729976	574338	540469	439858	455877	775482	433416	438233	820619	440165	781142	445334	697393	439960
18.11_836.5727n	18.1077	837.58	174630	220977	228929	234299	201423	159616	228191	200136	188071	194270	215110	193569	280549	315917	194827	188785	210189	211961	248287	186424	180692	199254	240891	196449	284143	181376	203804	216060	172792	177866	225665	189119	183953	157259	204562	207136	175409	161625	212566	183693	232412	165341	200825	183867
18.24_392.7095n	18.245	357.696	1745.14	1226.43	1960.39	1733.4	2633.43	1740.56	1554.14	1039.02	1113.86	866.418	293.286	4522.24	1386.26	332.936	1082.1	794.308	1238.38	2481.57	669.427	2112.08	1453.23	1346.92	962.008	851.396	803.636	1245.85	770.088	1905.58	1191.68	3723.34	1083.08	769.175	827.796	1994.42	942.644	460.942	1603.37	3387.17	825.014	2021.2	389.461	2370.06	668.735	2041.94
18.23_534.4484n	18.2278	557.438	97519.3	116789	82304.6	131157	97843.9	76886.2	106554	142068	91850.2	100133	124413	79482.1	145940	178176	93388	113635	74020.9	92247.9	146021	122841	99080.1	92193.3	108819	93274.3	149045	77735.2	102455	81766	83554.4	93132.8	142197	98890.2	97518.3	75834.1	82802.6	120668	74592.7	80785.5	124944	75435.3	113170	78908.9	126384	74940.7
18.09_908.6433n	18.0906	909.651	440837	798470	530314	1.22999e+06	477834	403910	509773	853144	444816	648676	940381	466730	1.10797e+06	1.7045e+06	592123	460882	448805	536425	1.3343e+06	493542	510068	616020	861552	651873	1.4785e+06	431770	740118	501788	385315	554273	1.33821e+06	735704	556899	386342	469900	960892	423641	358755	811052	424647	935432	364773	899162	407588
18.24_1002.6225n	18.245	1003.63	1118.41	10246.3	4620.6	9224.96	4596.65	3304.79	2950.47	9232.88	2352.44	2695.43	6945.42	4133.04	29479.6	40577.3	3470.37	2438.58	2673.03	3053.21	18470.5	13690.3	2707.7	2859.25	1534.98	4034.97	18038.7	2934.21	1249.26	2052.4	3386.96	4154.81	12690.1	2896.39	3596.15	2417.48	2668.43	8442.53	2316.22	2813.89	8358.06	4396.13	9748.64	3578.02	6346.67	2522.01
18.30_1070.6864n	18.2964	1071.69	4063.33	15895.3	10895.6	35786.7	7458.9	4762.49	6368.55	17729	13534.7	6520.52	26142.9	8443.79	111064	159023	9576.01	4897.09	5044.89	11234.9	37318.5	72564.6	5684.22	7462.16	6816.8	10803	39840.1	4919.21	7042.07	4036.96	5465.79	7529.9	36285.9	7378.04	7284.85	3799.97	4321.71	22690	4798.59	5065.57	22367.3	10620.5	27892.8	5849.62	24220	4894.65
17.98_1079.7929n	17.9763	1080.8	181113	255845	192753	331173	183040	162873	175150	284112	194380	208024	290729	170673	393682	458535	216218	177072	173955	193372	353144	181712	198622	214685	234169	218042	395960	172868	228404	186535	157570	208678	338253	214461	211565	164283	170856	313507	170088	154654	277512	168286	289541	157841	274194	167013
17.74_751.9853n	17.7361	752.993	22155.3	27952.5	29264.6	28947.8	25506.4	23687.2	21019.9	33891.5	20942.6	26887.5	31325	23752.6	102838	125605	27625.1	21722.3	22988.8	23774.4	34435.7	63974.8	25313.1	25300.8	27372.6	27252.5	123372	24036.5	28025.8	27310.8	22820	26864.7	29801	25847.6	28650	23600.7	23796	26940	22167.3	22487.2	29071.2	24126.8	24328.3	23267.1	30540.6	23026.8
16.43_484.2032n	16.427	449.189	226189	251762	225709	280945	244095	208495	241317	247550	236504	252195	253607	211838	264476	285261	250076	238858	222783	253129	295796	202006	231776	260782	244959	269493	281298	216048	260451	232170	205620	239290	266458	275638	246611	205724	229010	280943	204226	205236	254313	217016	257962	205334	245019	211759
16.43_864.4135n	16.427	444.205	49215.4	59246.9	49235.4	58246.2	54533.5	46407.6	53693.1	57107.3	51709.9	50021.2	54863.4	49172.8	55968.6	55215.7	54836.5	51791.5	49917.6	56221.8	58837.5	44856.8	53717.2	54028.5	54775	55241.2	55982.8	46421.6	51791.3	47728.4	46317.6	52633.6	56238.5	50067	53773.4	45457.6	48359.6	52761.6	46138.6	46742.4	60280.8	49167.6	57294.2	46986.1	54717.2	48683.8
16.43_394.2549n	16.427	439.226	65642.5	78621.8	71317.4	78435.2	70825.7	66481.7	69886.3	78680.4	66932.9	77712.3	78376.1	68316.1	75358.4	77297.5	72625.7	67641.7	70067.8	74878.6	78417.5	62733.8	69468.3	72332.7	75793.5	75542.8	76744.2	68991.9	74361.7	69730.5	65909.2	71942.4	77205.7	76766.1	72308.9	65653	69975.3	72526.8	65955.4	65172.9	80398	71048.1	73795.6	64612.5	77733.4	68788
16.43_410.6894n	16.427	433.679	8742.29	4351.21	4205.01	2881.76	5332.87	5351.85	7356.4	3337.09	8460.06	2568.74	2673.37	5271.63	2701.27	2649.92	3081.21	8488.28	3075.49	6952.32	2537.97	6224.96	4646.15	3331.51	2703.64	2505.24	2438.05	3022.12	2516.67	2707.9	5858.44	3761.78	2498.21	2899.25	4512.08	5583.79	2985.93	1699.53	3128.54	5718.18	3292.7	6109.73	2233.77	5585.23	2684.61	3450.38
16.43_443.1996n	16.427	426.196	199199	234295	189686	256791	208453	187307	203440	230762	201626	216618	243372	189946	245746	264083	214143	208511	193322	202629	262335	180419	210079	214940	223937	224705	261673	189156	217173	192666	186154	212054	260825	219247	212773	183700	194558	245274	185665	186263	236048	184795	247172	183430	235019	189973
16.43_439.2241n	16.427	422.221	76875.7	86804.9	69789.6	94996.7	76182.5	65172.1	83424.3	85310.7	75921.1	74836.3	83552.2	68660.1	90669.5	101751	71795.7	83532.4	67800.6	77549.6	94929.8	70145.9	70041.9	71294.6	81248.5	72234.5	92610.5	67147.6	75088.8	66980	68228.5	70123.1	88456.6	71739.3	71112.8	65545.2	65855.1	87615	66585.9	69125	85629.3	70345.1	87271.3	67688.4	82630.9	68535.6
16.41_682.8285n	16.4098	683.836	332.982	97.2556	187.546	104.27	268.829	321.297	587.424	256.717	242.938	65.7014		187.684		247.222	445.835	193.239	431.46	167.152		264.718	186.64	234.702		416.675	59.6288	53.6792	498.991	366.348	124.116	328.521	144.948	510.222	288.165	426.059	249.589	515.233	219.015	439.31	59.9945	260.665	91.5569	165.246	68.2802	520.592
19.08_362.9118n	19.0798	385.901	144785	140037	122163	165152	148369	129172	143151	144202	129381	134111	146116	127463	146339	169994	146572	141484	130063	134584	168889	111968	155674	155641	132269	157808	168803	132578	130041	132203	126075	154095	170439	132594	153341	125761	136176	148336	130918	122449	148974	124485	153304	122515	155083	132199
5.04_551.9885n	5.04238	516.975	985.062	2935.03	2838	3740.52	3078.8	1559.82	3746.43	1719.37	2572.84	1551.1	1399.88	864.23	4206.17	3361.66	1629.24	1187	1313.92	3728.4	847.118	2378.57	2004.78	1566.08	2149.85	1807.63	2275.16	1758.45	3516.36	1026.12	831.56	1292.86	687.264	1600.9	945.826	2424.02	994.266	2124.49	1001.86	848.598	2404.47	1311.69	1805.79	1924.35	1179.34	742.675
19.25_373.9685n	19.2512	356.965	31159.3	37553.4	25045.8	40747.3	32740	29359	31320.2	37167.4	29360.4	36019	38516.6	28656.8	37165.2	33248	30096.5	29719	28630.8	28760.2	34535.5	26325.3	34363.9	33328.5	34219.8	35730.1	37503.4	29351.3	35314.8	29232.4	29327.4	33767.3	39713.8	35497.8	32659.4	29062.9	29391.8	40451.8	30030.4	28242.7	40130.7	28050.1	50766.6	28771.1	39866.6	29955.5
19.34_821.0588n	19.337	822.066	561.675	4479.2	995.82	331.195	666.98	255.957	408.966	433.645	70.3557	491.32	686.357	198.362	1199.11	326.67	1118.7	256.223	512.753	460.478	37080.4	545.433	1388.03	1139.7	176.164	425.279	1079.11	395.466	454.491	197.806	109.991	1351.68	1028.02	921.231	1344.57	421.482	1216.76	422.213	409.473	464.224	329.353	524.089	1763.49	132.144	531.981	403.551
5.04_491.9873n	5.04238	514.977	670.779	2540.18	2523.15	3339.65	2817.65	1307.64	3491.72	1210.83	2413.12	1156.15	1040.24	587.29	3646.93	2919.63	1336.96	866.712	1040.55	3412.27	547.226	2177.81	1758.78	1316.94	1697.52	1559.72	1880.7	1530.58	2569.46	688.787	603.779	956.58	426.228	1236.69	722.252	2181.61	829.887	1630.01	714.112	630.85	1964.96	1098.58	1380.46	1751.19	900.297	604.291
19.42_676.9672n	19.4228	699.956		1988.56		123.285		45.5542	74.5891	297.146		89.5131	160.908		326.986		91.5741		11.2274		4540.52	54.8435	201.333	49.3777	70.9418	0.0151238	170.247	44.4767	216.176		0.424189	79.5935	121.203	72.9845	101.316	127.018			95.7953		297.322		157.292	192.065	266.994
5.04_469.0166n	5.04238	513.988	271.073	956.718	896.033	1224.86	1004.38	507.928	1209.97	481.885	820.707	520.193	495.539	269.488	1369.22	1110.47	563.697	393.507	444.439	1188.7	330.027	752.205	630.14	530.598	651.232	597.087	737	586.593	1028.93	284.258	259.229	364.898	296.262	471.874	288.967	765.416	404.513	668.566	303.479	272.193	794.69	421.681	600.23	634.516	502.883	286.898
19.50_1139.8152n	19.5028	1140.82	80748.3	154059	69575.8	117990	82659.1	70409.9	81904	103084	77887.2	82794.6	110471	75138.6	125082	129526	85851.8	79866.2	71966.2	75946.9	160813	73856.6	87908.1	90760.2	92583.3	90485.1	118464	71876.2	90818.9	75436.1	68155.9	87982.5	120038	85410.9	86294.4	69170.8	80887.4	107081	73566.2	68429.7	105268	72076.2	115239	68228.9	111901	71141.2
19.64_616.5098n	19.6399	661.481	75461.4	100579	67145.3	93176.4	80492.1	67238.8	77842.6	87240.9	72725.1	74844	88573.1	69800.5	91237	129426	78815.2	77201.4	70622.9	73381.3	140819	71160.3	78641.1	79094.5	80678.1	80065.3	122699	69566.7	77436	71537.6	68217.7	79150.5	95628.7	78359	78948.2	66085.5	71538.4	82948.6	65712.3	68056.1	90182.9	66997.9	92960.5	66692.1	92203.3	67514.6
19.55_1012.6278n	19.5542	518.312	426546	551475	404279	509412	444108	333720	453788	488937	397393	394257	464043	371243	521705	626803	416000	461692	351505	419246	626302	425529	436085	421527	428894	431475	550743	348827	406492	370325	350914	431278	533805	398349	415144	334595	373546	507169	336831	357342	459841	344781	500422	352575	474129	345777
19.61_787.6035n	19.6056	788.611	233706	348460	236871	296533	262253	193426	302210	236417	243941	271044	240252	243911	288217	326815	253667	291217	274266	253279	371683	201804	236865	269237	361379	257591	286628	251481	268525	293850	237272	218517	263516	257722	264512	207429	257395	225045	236898	224762	254026	236128	284188	240810	243200	247080
19.88_698.5460n	19.88	762.562	571264	846228	582747	871658	584089	514531	613426	820408	586231	659885	825774	534394	703439	1.21386e+06	664426	587643	608350	690213	1.19106e+06	578325	605665	615782	792493	638107	1.24244e+06	551015	727817	637346	498967	619716	1.07724e+06	749120	662313	517013	581554	803624	515652	489072	811463	537367	708304	494437	812340	530148
19.61_748.5298n	19.6056	749.537	181134	244208	173392	228584	197804	158292	208609	207078	175168	175007	200432	167313	221411	263342	185098	184012	171980	189590	283795	167780	183466	179827	205470	182160	244794	162059	183481	169807	157300	180831	223720	182523	179380	158207	172554	187978	155490	160819	205318	162931	213503	160019	210941	167495
19.95_440.2910n	19.9487	405.277	25086.5	34639	22320.7	34325.9	30087.3	27400.5	29619.1	30648	30599.2	32189.1	30998.1	25497.2	26716.5	37060	37187.1	26841.3	29173	35113.7	36576.1	33627.5	26059.8	27301.9	25978.7	28146.7	38823.3	26586.2	27967.9	25395.7	26738.3	29130.7	35331.3	34956.1	30893.4	27269.7	25139.4	28055.6	24279.4	26303.8	35301.7	26322.3	36368.6	29532.4	31781.6	25194
19.95_1100.6503n	19.9487	1083.65	1809.46	1179.57	538.548	1155.1	1283.9	929.26	2054.21	1245.66	1171.09	1340.28	1976.54	810.261	1661.85	2889.03	1210.47	1581.45	1422.82	2142.27	2041.33	1338.91	896.088	939.612	997.78	659.815	1489.65	1357.09	541.062	557.034	954.959	1632.03	894.062	852.905	1469.94	1210.03	799.643	368.372	1279.8	856.3	1419.21	920.639	1763.13	986.434	1506.21	1438.29
19.98_257.8840n	19.983	240.881	834335	1.2204e+06	764082	1.34311e+06	848972	766730	837364	1.19562e+06	826666	1.11331e+06	1.26547e+06	767120	1.32267e+06	1.37269e+06	880495	825414	788768	802710	1.35996e+06	755721	868053	875200	1.17513e+06	889820	1.35027e+06	786352	1.15837e+06	800902	762670	871344	1.37127e+06	1.12909e+06	857751	763216	795212	1.45216e+06	771872	752772	1.25334e+06	753849	1.41997e+06	764520	1.24414e+06	781207
19.98_752.4420n	19.983	388.219	12062.6	24082.4	11422.6	29332.7	18119.4	14945.7	15855.4	20294.3	16988.8	17304	21200.6	13071.6	19231.1	32852.8	21374.5	13703.1	15105.8	18255	32543.3	23181.6	13595.6	14058.4	16985.3	13421.8	32970.6	13493.2	18364.6	12423.5	13982.5	17580.2	28795.9	19871.5	19484.2	15375.7	11888.7	23209.8	12394.3	15382.8	22875.4	14842.2	28584.3	19368	20974.9	14129.6
19.97_1020.7258n	19.9658	1043.71	16493.3	26813.7	15120.7	47652.5	22982.4	14965.8	18878	20366.1	16698.9	17503.5	28257.5	14813.1	50650.3	89572	22777.6	16090.9	15744.4	20967.6	68386.4	27974.6	22368.3	22754.5	14381.5	19223.4	64900.7	14520.2	15652.1	14274.6	16437.5	23439.6	51164.2	19767.4	23408.1	14643	15300	50345.4	15385.8	15095.9	27552.6	16952.3	36146.9	13827.5	26370.1	16189.6
19.98_697.5717n	19.983	742.543	8854.57	17088.6	2330.14	3965.92	15796.3	657.42	14540.1	7034.78	6681.74	2888.97	13253.7	383.525	9446.47	16333.8	16059.5	4092.74	751.051	5609.19	5209.56	2632.05	4560.71	4329.75	4266.61	4237.36	4176.4	473.181	1264.22	812.329	939.346	8341.78	2971.26	3528.77	17501.3	574.906	574.667	3903.22	491.97	494.598	41065.7	305.126	2987.22	1356.38	15626	836.294
19.97_718.0659n	19.9658	741.055	4015.61	4420.28	2790.62	2692.21	4747.51	4091	5550.78	4265.19	4505.02	3867.46	4667.42	3182.79	3084.26	4119.3	6233.34	3719.69	3350.69	4979.47	4762.04	5480.89	4185.3	3939.89	3487.76	3885.86	4241.47	3633.51	3120.27	3543	3930.76	4642.34	3359.61	3866.02	4673.85	4078.53	3078.63	3434.45	3773.85	4170.92	6990.22	3909.7	5424.4	4263.15	4207.33	3614.06
19.95_738.0563n	19.9487	739.064	4488.22	9299.5	3924.86	10597.1	5675.28	5340.35	6924.52	9239.11	7502.64	6286.96	8483.46	4916.83	8170.94	11466.7	8635.91	4784.2	5971.58	8059.63	11708.3	7998.98	5143.14	5858.19	8206.67	5947.79	11431.5	5420.12	7353.31	5025.4	5223.02	6648.78	10917	7502.36	6712.63	5508.81	4690.93	9392.91	4143.8	4977.79	9487.91	5071.02	10091	6213.45	7719.2	4908.81
19.55_940.6711n	19.5542	493.325	86047.3	149038	60312.8	180415	91215	67540	84755.2	125614	76253.7	94768.2	127655	67067.1	182823	277417	107739	73641.2	66796.7	72162	253802	84847.5	101294	102145	100245	104558	206017	67243.2	96242.4	65729.2	61584.8	104517	176486	94578.5	104868	65218.3	70893.7	154591	70828.5	66454	125150	67746	155996	65603	127659	70223.6
19.54_1007.7952n	19.5371	1052.77	182544	348157	153459	328930	186971	156129	179045	276428	176869	191119	281303	157732	383103	448510	204831	177824	155913	171482	410888	195453	199879	208489	237809	206496	374413	156400	201487	161332	148793	203792	341051	195247	199714	153990	171779	300230	156016	147420	284233	155566	308483	146525	286741	156298
19.54_1028.7223n	19.5371	537.35	81206.9	185103	67940.3	163625	90163.1	69665.3	82411.9	148616	75731.5	97555	169009	70408.2	185912	270987	102086	79103.3	65609.7	73657.9	261400	78053.9	97118.8	97894.8	118467	108248	215189	64428.6	97922.3	63793.4	70773.6	104940	167064	106408	95510.2	69815.3	67694	183309	63140.1	71104.7	158356	69267.8	186550	69401.9	165125	65947.8
19.47_1161.8601n	19.4742	1184.85	65653.2	135426	57962.4	94736.3	66341.5	57400.4	65368.3	84822	64081.4	67685.2	85391.3	57590.8	99994.8	114816	71217.2	67783.6	59586	62893.1	150111	57784.9	69794.8	71853.5	76917.4	70762.8	100325	58482.5	75446.1	58530.5	53594.6	69750.5	99434.2	69417.1	68261.9	55449.8	64772.5	88698.2	57230.2	54098.3	83898.7	55904.3	92685.4	53232.5	89261.7	56629.6
19.47_1081.4785n	19.4742	1145.49				72.5726							7.65925			257.781					115.698				44.3278		60.7351				0.773276		0.421546	23.3899	74.0184			11448.3		0.68499		0.00110437
5.20_837.5987n	5.19667	882.57	716.677	641.358	593.426	881.916	512.478	606.29	637.827	761.221	633.697	760.094	735.212	529.239	1299.17	1240.31	576.849	634.929	549.351	619.72	889.4	721.887	531.394	633.562	691.036	624.098	875.674	584.486	629.534	603.267	589.622	629.625	895.89	659.243	716.516	520.245	610.354	944.379	555.102	533.528	660.025	633.209	913.775	629.374	694	503.219
5.04_345.0733n	5.04238	328.07	441.851	1742.66	2288.27	2966.89	2147.16	914.64	3501.59	1038.61	1477.27	746.114	812.152	404.025	2819.64	1931.23	715.734	525.229	679.726	3320.64	359.618	1597.64	1069.66	760.001	1066.85	894.709	1034.07	1064.09	3014	537.837	430.773	713.642	302.383	967.829	425.681	1588.24	723.392	1227.52	476.826	949.157	1345.85	1060.04	1040.52	1172.32	672.818	576.317
0.72_1479.5850n	0.722433	508.857	5304.21	6776.67	5041.98	8363.83	5904.63	4681.24	5826.21	5611.25	5507.98	6167.42	6836.62	4901.31	6436.73	5760.99	6090.24	4737.31	4992.31	6298.19	7519.04	4689.43	5438.82	5888.69	6370.4	4923.83	5847.23	3823.31	6700.68	4701.82	4076.84	5873.45	7921.45	5833.45	3710.75	3371.91	5059.77	7542.82	4632.87	4419.04	6544.71	4811.44	6836.24	4179.67	6412.57	5314.55
0.65_462.8336n	0.65385	445.83	1208.09	2785.23	1134.74	4680.31	1346.76	1203.3	1321.15	5482.77	1350.81	1182.86	2741.96	1180.88	2473.2	2344.37	1507.14	885.564	1261.84	2242.68	4443.94	1170.5	1231.53	1305.3	3111.52	1258.38	2066.82	865.72	2999.64	1061.88	899.787	1546.4	4618.69	3709.73	654.767	727.722	1417.32	3565.23	1070.81	1083.22	2743.66	1295.57	4650.29	1582.61	5447.8	1323
0.71_330.1399n	0.705283	331.147	270.512	379.076	12.2577	148.019	21.522	407.778	33.4967	1749.47	318.424	10.5689	543.84	237.57	426.987	528.395	265.032	1.63416	334.986	19.7522	841.144	57.3058	201.807	368.729	477.91	33.0847	49.0175	312.711	62.1441	1649.28	250.9	1006.68	8842.13	1142.28	16.3422	216.798	86.4522	318.883	276.197	597.977	1108.87	486.245	761.626	256.924	17.136	57.3144
0.71_440.0088n	0.705283	404.995	97.931	95.8111	14.2209	41.4039	49.4675	164.509	54.1084	345.971	138.596	160.438	193.65	102.113	391.31	107.522	86.6311	129.881	87.4499	20.0676	446.266	48.406	61.5632	106.745	105.853	197.458	294.689	165.575	7.20612	616.89	101.003	251.998	476.906	578.137	103.365	103.511	44.0777	139.152	114.627	371.876	408.61	170.722	400.543	99.5029	457.389	3.27821
0.69_492.2163n	0.688133	457.202	187.33	222.791	17.5491	21.0988	7.92353	416.132	14.9022	889.665	178.328	18.5975	504.88	228.57	85.5518	310.56	274.276	57.0532	555.854	18.7659	307.297	58.8236	452.185	453.48	384.489	50.3238	4.84066	528.841	20.3588	1056.76	334.081	2035.78	19643.2	446.851	29.6984	365.594	667.085	116.291	157.22	445.789	823.626	452.657	2086.13	605.024	3.67809	67.7167
0.69_294.1421n	0.688133	295.149	983.077	1126.1	130.45	564.595	211.574	1236.15	152.946	1803.37	836.385	181.071	2140.33	1450.94	768.294	1566.26	1010.07	80.3104	1592.94	104.94	2668.15	427.348	1427.09	1440.74	1432.42	132.395	331.853	1869.14	350.769	1891.2	1171.38	2235.03	4456.09	2310.52	401.95	1218.83	1672.36	763.04	857.324	1199.77	2563.49	979.254	6712.08	1595.73	36.3071	277.95
0.72_899.8067n	0.722433	922.796	8532	9097.38	6724.15	15939	10882.6	6330.04	9431.27	23719.4	9085.81	8804.98	11267.1	11022.5	8247.49	7555.4	13315.2	6464.38	7624.01	9742.17	14186.6	7227.78	8111.16	10179.8	9241.16	6555.94	6177.98	5318.83	9168.15	7540.68	5086.6	12287.2	16260	12092.4	5736.36	4914.32	12622.3	8904.83	6606.09	6931.66	12344.2	9250.76	15883.9	5447.44	33548.5	13217.6
0.72_1407.6523n	0.722433	726.815	2274.21	3113.83	1933.52	4531.1	2776.27	1910.26	2437.9	5559.03	2351.53	2425.28	3144.02	2684.74	3707.77	2920.9	3229.62	2331.4	2032.53	2821.16	4051.83	1993.48	2240.23	2573.71	2839.72	2099.64	2390.62	1883.41	2932.5	2336.93	1629.98	3029.96	3372.68	3350.75	2496.83	1954.06	3146.76	3433.86	1818.26	1888.06	3296.5	2321.76	4530.75	1777.58	8033.1	3178.35
0.72_831.8209n	0.722433	854.81	10017.5	9704.39	7188.71	19200.2	12932.5	6771.01	11054.1	27993.6	10701.3	10015	13205.2	13370.5	8041.13	6404.65	16053.4	5527.96	9076.49	10915	17330.8	8285.28	9214.22	12033.6	10364.6	7285.48	6186.91	4581.54	9265.43	8711.51	4665.37	14659.2	18935.3	15087.4	4141.26	3632.24	15501.1	9886.67	7120.61	8458.62	15139.2	11207.2	19117.9	5233.68	38888.6	15879.1
0.72_1317.5861n	0.722433	670.791	794.361	1254.13	711.032	1701.06	836.57	712.432	806.449	1702.87	813.71	845.812	1247.82	863.366	1625.49	1240.09	975.164	756.572	736.212	1000.57	1412.4	770.335	754.138	792.837	1124.06	835.626	1138.55	672.287	1179.51	773.577	616.831	991.335	1057.2	1167.7	834.505	698.82	992.979	1612.27	676.324	637.114	1164.5	787.172	1479.31	636.956	2567.86	961.1
0.71_494.1344n	0.705283	517.124		12.0737		7.05015		28.1031		12.6476			29.8531	4.1274	84.2492	36.8116	6.63937		42.1672		21.6468		35.253	43.5999	47.056			63.006		131.164	26.9391	208.883	2920.81	36.1096		36.1047	39.9197	18.4136		34.2011	52.3941	24.099	272.307	94.6708
0.72_1069.9559n	0.722433	546.976	379.192	659.479	386.144	656.48	406.483	561.249	502.282	1177.73	531.246	550.463	1083.46	524.86	1364.67	1063.13	756.133	608.843	592.82	365.693	1522.2	490.734	608.795	717.371	717.582	895.484	1170.39	580.524	407.017	1348.9	509.774	986.505	1066.72	1451.78	841.834	571.955	562.516	987.793	579.052	994.251	1279.18	795.779	1532.64	620.576	734.969	394.078
0.71_621.8306n	0.705283	622.838	1647.57	1832.5	1368.66	2729.17	1754.92	1280.88	1636.75	2320.21	1402.33	1469.45	1822.04	1417.46	1923.73	1503.3	1739.06	1059.28	1234.49	1634.22	2115.15	1225.29	1366.92	1518.74	1781.91	1448.98	1827.76	853.016	1877.11	1001.43	1008.79	1678.9	1562.54	1648.36	845.847	739.688	1608.07	2256.95	1101.22	1059.86	1676.59	1308.83	1599.35	901.062	3054.45	1990.76
0.74_1293.6630n	0.739567	658.83	925.37	1257.97	780.066	1702.7	1104.84	730.408	1012.09	1651.75	933.487	964.344	1229.21	935.562	1211.89	948.48	1189.24	713.89	745.469	1219.48	1461.33	737.317	898.841	1036.29	1107.54	866.578	1006.57	506.81	1228.89	759.558	572.693	1122.85	935.454	1180.34	765.317	462.692	1101.67	1383.66	729.749	654.833	1169.51	833.667	1535.49	454.29	2673.35	1023.78
0.72_423.8975n	0.722433	424.896	3636.86	3956.72	3094.42	5189	3827.36	2824.83	3637.33	5633.96	3416.55	3763.67	4339.94	3390.38	3858.78	3487.49	4164.23	2864.77	3271.55	3633.32	4857.09	2924.4	3295.74	3580.93	3911.62	3051.38	4278.16	2158.44	3764.81	2701.57	2449.29	4004.94	4797.85	4227.7	2487.33	1940.76	3749.99	4410.24	2823.77	2630.09	4140.09	3183.2	4055.34	2340.02	7516.49	4206.95
0.74_1379.6600n	0.739567	712.819	3801.02	3812.83	3008.35	6220.48	4213.35	2794.79	3913.24	5808.45	3657.13	3760.27	4476.64	3923.65	3190.04	2588.33	4749.05	2265.26	3216.24	3982.36	5313.26	2952.27	3469.6	3942.09	3767.25	3067.61	2928.06	1819.87	3791.59	2923.9	2036.31	4313.13	4063.46	4253.1	1224.82	1228.05	4289.33	4273.93	2741.52	2911.02	4804.34	3638.13	4879.62	2152.82	7019.13	4771.73
0.74_1443.5594n	0.739567	744.769	3213.66	4859.07	3706.28	5045.8	3426.52	3303.13	3645.55	2237.47	3313.97	4034.19	4151.78	2592.2	5386.62	4829.07	3248.34	3894.09	3334.16	4154.53	4239.43	3269.64	3579.33	3688.57	4345.39	3479.69	4326.73	3484.67	4707.14	2924.75	3306.05	3057.76	2029.63	3100.78	2949.05	3017.45	2649.41	5439.39	3411.89	2749.83	3594.99	2798.23	3608.75	3273.72	3250.35	2636.23
0.74_1473.5656n	0.739567	759.772	2222.51	3544.21	2457.98	3525.12	2648.72	2332.94	2613.98	1823.86	2388.37	2965.41	3151.2	1841.63	4116.71	3626.18	2405.02	3074.8	2263.93	3193.69	3234.59	2344.73	2566.5	2638	3037.54	2325.35	2715.25	2568.49	3281.28	2241.66	2252.52	2251.17	1106.92	2382.41	3583.35	2673.19	1983.61	3716.83	2438.23	1963.76	2654.85	2014.45	3163.21	2425.77	2990.31	1846.83
0.74_1523.5393n	0.739567	784.759	4027.76	6248.17	4452.94	6734.92	4995.1	4214.43	4925.25	3844.61	4595.04	5437.43	5840.38	4007.8	6982.93	6424.24	4959.72	5286.58	4113.7	5741.6	6392.01	4308.79	4696.4	5143.59	5514.58	3987.66	4445.69	4510.04	6057.84	4153.32	4047.62	4527.29	2161.34	4884.86	4987.18	4438.79	4007.44	6976.57	4439.49	3799.68	5371.37	3969.53	5782.4	4331.27	4035.51	3881.78
0.74_1579.5347n	0.739567	812.757	4078.79	6222.46	4651.24	6451.66	4820.58	4214.4	4748.36	3119.43	4467.81	5316.56	5467.91	3473.01	6363.16	5793.76	4461.96	4794.62	4305.78	5445.76	5653.73	4254.71	4651.71	4750.6	5405.29	4311.4	5043.34	4120.81	5935.74	3974.77	4096.05	4196.68	2324.34	4213.1	3348.65	3378.76	3537.18	6788.02	4425.33	3676.73	4952.06	3717.92	5050.67	4221.2	4149.92	3600.46
0.74_1619.4765n	0.739567	832.727	2396.99	3820.27	2545.5	4310.98	2811.6	2417.28	2693.55	4539.67	2617.67	2892.26	3464.12	2299.37	5081.45	4592.46	2994.34	3501.23	2467.23	3170.28	3929.77	2418.42	2711.69	2795.01	3297.54	2604.53	3146.18	3208.47	3559.41	2447.41	2613.24	2782.01	4020.42	3044.86	4748.64	3538.36	2734.87	4146.34	2522.18	2095.22	3160.53	2360.4	4086.2	2642.46	7063.43	2785.25
0.74_1693.4823n	0.739567	858.739	3535.47	5711.96	4173.49	5523.97	3963.95	3827.05	4161.12	2268.27	3893.64	4692.96	4869.47	2884.5	6656.47	6107.97	3812.48	4993.55	3705.53	4982.46	5174.39	3899.25	4147.45	4234.21	5049.85	3754.98	4268.68	4210.99	5490.66	3705.77	3854.26	3558.18	1669.5	3585.35	3928.31	3981.09	2941.39	6079.93	3973.81	3260.45	4014.66	3112.06	4289.05	4098.75	2683.71	2812.42
0.74_1683.5583n	0.739567	864.768	5524.04	7101.09	5643.24	8624.6	6384.29	5077.23	6210.9	6408.53	5916.42	6187.26	7145.97	5523.86	6627.39	5564.06	6732.35	5519.07	5430.4	6741.82	7918.61	5123.92	5935.33	6354.96	6394.76	5454.74	5289.83	4728.89	6890.36	5009.3	4691.09	6267.85	5134.89	6140.11	4271.2	4165	5859.6	7626	5117.28	4685.02	6798.82	5403.79	7774.02	4726.67	8280.87	5924.33
0.74_1701.5482n	0.739567	862.772	3374.93	4860.96	3231.09	6224.47	3969.96	3094.65	3785.97	7155.4	3512	3868.47	4663.04	3622.73	5874.99	4544.63	4546.94	3783.77	3235.47	4193.39	5637.84	3157.56	3571.43	3832.41	4391.85	3448.07	3935.55	3137.28	4395.24	3800.02	2844.46	4250.14	5900.9	4482.53	3940.59	3271.25	4044.27	5417.11	3136.1	2919.87	4740.87	3391.77	6645.75	3057.23	11013.9	4039.31
0.74_1675.5218n	0.739567	860.75	4278.85	5687.33	4301.77	6805.25	5221.52	4025.27	4988.26	4368.89	4625.28	5086.38	5813.09	4172.69	5581.53	4738.16	5331.95	4127.28	4322.59	5525.58	6643.09	4161.46	4770.09	5146.04	5278.14	3903.23	4077.24	3516.75	5367.83	4172.36	3535.59	4908.48	2922.92	4990.42	3670.88	3110.61	4378.45	6083.25	4129.38	3800.22	5614.12	4258.64	6024.21	3717.93	4456.51	4167.07
0.74_1639.5202n	0.739567	842.749	3568.13	5391.66	3927	5186.83	3996.26	3614.62	4153.56	2672.21	3698.73	4412.45	4724.38	2911.43	5505.2	5045.6	3811.6	4311.36	3564.45	4738.74	4896.02	3636.14	4032.5	4058.41	4811.38	3621.37	3986.31	3697.5	5072.59	3364.99	3536	3485.17	2025.75	3609.29	3111.48	3217.24	2981.03	5929.11	3818	3157.4	4040.62	3139.26	4150.42	3690.03	3360.16	3008.63
0.74_1637.5526n	0.739567	841.766	2532.34	3607.36	2515.09	3998.39	2736.21	2309.43	2616.74	2634.87	2521.73	2923.91	3204.66	2317.48	4745.01	4221.14	2917.28	3253.24	2306.91	3052.47	3516.43	2244.15	2614.75	2743.18	3014.81	2508.45	3064.04	2863.47	3420.91	2471.61	2336.14	2658.35	2306.48	2661.23	5308.73	3571	2539.77	3948.44	2350.06	2076.19	3019.07	2300.6	3420.55	2373.51	3523.23	2647.9
0.74_1607.5463n	0.739567	826.762	3979.47	5128.49	3940.88	6222.72	4745.87	3616.68	4631.97	4148.69	4355.87	4656.04	5228.82	3869.13	4669.03	4046.16	4839.56	3422.83	3939.46	5109.71	5944.66	3818.62	4269.42	4812.91	4835.82	3555.57	3620.58	2841.91	5136.57	3796.51	3049.8	4467.57	2425.66	4778.79	2416.3	2243.23	4054.99	5721.9	3876.06	3559.51	5191.36	3838.56	5490.32	3379.11	4607.25	3984.31
0.74_1583.6031n	0.739567	803.8	3191.39	4690.2	3202.84	5586.94	3924.4	3049.67	3723.86	4521.55	3446.93	4002.76	4458.56	3234.31	5972.33	5544.62	4163.14	4224.43	3136.44	4140.96	5189.43	3039.24	3467.89	3780.52	4080.64	3083.58	3738.33	3718.39	4343.17	3320.77	2941.62	3878.65	3483.03	3948.97	7190.41	4740.68	3550.83	5031.22	3083.54	2777.49	4303.08	3137.62	5154.19	3130.91	5971.36	3493.71
0.74_1571.5113n	0.739567	808.745	2899.89	4749.66	3376.85	4194.53	3310.63	3195.01	3412.65	1990.38	3135.25	3823.18	3921.5	2340.61	5274.71	4882.4	2993.9	4059.46	3046.14	4046.63	4074.47	3070.09	3468.46	3454.44	3983.55	3108.97	3837.74	3426.54	4427	2963.61	3233.05	2837.08	1616.34	2964.93	3244.14	3109.59	2416.92	5186.12	3374.86	2694.15	3320.6	2676.16	3454.59	3289.48	2723.26	2307.25
0.74_1577.5038n	0.739567	800.75	3341.81	5554.85	3795.09	5654.56	4281.57	3544.49	4139.46	3466.84	3851.91	4558.99	4999.2	3330.06	6612.84	5916.11	4245.86	4787.02	3511.18	4912.14	5582.87	3794.26	3969.14	4413.69	4702.21	3306.86	3778.4	4160.98	5210.92	3657.27	3443.81	3954.89	1937.59	4212.26	5462.34	4404.16	3454.68	5927.19	3866.03	3240.5	4592.64	3355.66	5306.27	3824.48	4174.88	3199.03
0.74_1565.5962n	0.739567	794.796	2909.15	3925.42	2618.39	5571.3	3573.47	2517	3217.3	6348.94	3027.77	3408.97	4038.19	3238.5	4624.93	3527.65	3990.73	2947.25	2755.26	3619.72	4995.38	2662.62	2933.54	3342.66	3522.9	2833.71	3243.33	2450.91	3900.95	2974.49	2301.66	3671.52	4557.18	4082.94	2993.01	2276.79	3644.46	4520.39	2569.32	2479.04	4155.02	2895.43	5826.56	2285.21	9993.84	3697.71
0.74_1517.5744n	0.739567	781.776	2392.24	3053.8	2353.79	3851.2	2764.51	2172.89	2708.18	3193.99	2535.33	2858.27	3046.2	2285.33	3138.39	2622.92	2950.4	2145.34	2368.46	2831.97	3497.31	2208.02	2511.44	2712.83	2892.13	2294.78	2695.15	1835.42	3023.71	2248.29	1857.78	2667.72	2246.25	2724.98	1553.86	1501.71	2435.42	3482.79	2202.45	1972.59	2988.88	2222.26	3152.81	1960.95	4165.1	2504.46
0.74_1515.6342n	0.739567	780.806	4104.2	4196.19	3401.88	6944.06	4843.25	3081.31	4354.09	6740.33	4093.73	4245.62	4969.42	4311.19	3754.9	2992.31	5363.77	2560.69	3529.78	4538.21	6048.28	3352.95	3659.22	4493.29	4263.89	3332.97	3282.91	2044.97	4280.25	3323.69	2266.5	4918.87	4982.39	5003.68	1641.15	1537.3	5016.27	4674.11	3129.28	3193.89	5309.51	4022.04	5992.64	2360.02	8757.25	5354.89
0.74_1531.5785n	0.739567	777.788	3251.8	3888.14	2825.69	6139.66	3849.58	2531.89	3601.74	6348.87	3404.18	3569.39	4313.87	3522.4	4233.26	3393.65	4556.77	2763.91	2877.56	3925.06	5146.62	2845.53	3234.47	3828.24	3669.71	2867.05	3109.48	2224.15	3800.14	3068.89	2183.86	4089.23	4452.3	4434.52	3122.63	2231.62	4019.02	4310.9	2508.07	2797.56	4469.27	3124.96	6104.95	2200.87	10205.4	4132.13
0.74_1507.5911n	0.739567	776.785	3499.95	4269.11	3029.53	5880.86	4159.52	2934.34	3925.49	5113.39	3610.59	3912.16	4497.68	3874.3	4380.12	3823.59	4614.54	2975.91	3282.62	4038.21	5597.31	3029.63	3525.53	4091.55	3884.95	2932.27	3053.07	2660.41	4026.6	2984.76	2474.78	4139.16	2983.92	4415.19	3468.76	2593.96	4074.37	4530.1	3084.28	2868.32	4702.92	3547.17	5117.14	2529.63	6027.2	4112.36
0.74_1513.5345n	0.739567	768.765	3681.39	6108.78	4074.43	6607.85	4656.97	3841.09	4571.07	5060.64	4225.46	4956.44	5545.04	3793.7	6666.83	5871.61	4826.85	4914.92	3906.32	5332.04	6270.93	4051.44	4374.91	4810.36	5321.79	3664.9	4096.99	4119.85	5590.93	3828.05	3696.12	4351.31	3289.32	4654.63	3849.21	3793.17	3962.03	6475.21	4095.39	3383.09	5112.51	3728.38	6077.91	4088.84	6460.56	3951.91
0.74_1489.5449n	0.739567	767.762	2263.14	4095.55	2896.4	3442.24	2670.75	2708.05	2795.46	1372.64	2556.46	3263.28	3259	1861.43	4801.04	4512.17	2420.09	3710.11	2536.78	3495.87	3322.29	2653.74	2866.39	2896.13	3396.21	2512.72	3072.8	3170.13	3807.63	2442.04	2798.71	2173.06	935.79	2258.42	3384.21	2992.77	1832.99	4394.34	2810.02	2079.79	2687.02	1984.13	2914.65	2991.96	1780.4	1713.85
0.74_1107.1828n	0.739567	1090.18	2447.67	2905.75	2373.02	3911.73	3099.84	2379.3	3040.02	3742.29	2930.64	2771.88	3174.06	2955.86	2981.92	2618.42	3516.87	2381.45	2444.17	3113.36	4079.67	2483.75	3040.66	3191.79	2960.84	2730.45	1954.66	1940.11	2872.83	2885.7	2059.32	3259.82	2853.79	3244.43	2325.76	1890.95	3014.83	3424.69	2354.9	2373.12	3311.29	2798.22	3940.18	2216.59	5224.33	2844.26
0.74_2159.4340n	0.739567	1091.72	3238.9	4474.36	3515	5397.89	4048.29	3141.45	3856.86	4983.82	3726.57	3733.36	4220.69	3662.91	6452.9	5852.78	4527.84	4959.15	3376.05	4334.35	4909.19	3284.82	4262.16	4081.58	3996.52	3305.58	3750.12	4371.2	4245.25	3513.5	3424.3	4060.64	2977.49	3968.87	7081.83	5270.18	3911.19	5100.63	3344.76	2929.88	4311.89	3397.59	5229.68	3753.25	6359.36	3873.41
0.74_1471.5799n	0.739567	758.779	3124.43	4095.98	3115.19	4961.78	3653.01	2965.08	3644.15	3216.6	3368.76	3748.41	4044.09	2962.22	3672.55	3212.65	3727.19	2819.79	3061.48	3970.32	4564.75	2868.4	3276.45	3678.57	3790.06	2859.22	3008.75	2262.69	3907.94	2742.43	2395.57	3495.43	1879.07	3504.59	1939.7	1912.9	3150.58	4619.93	2954.81	2659.86	3845.43	2972.95	4116.27	2572.26	4138.71	3130.71
0.74_1483.5827n	0.739567	753.79	1013.69	2029.42	1295.09	1824.7	1123.57	1218.81	1196.08	1342.44	1111.33	1471.49	1629.08	873.474	2729.29	2634.47	1102.52	1934.94	1145.29	1584.16	1568.52	1156.62	1349.38	1198.53	1547.97	1239.57	1859.8	1735.59	1861.97	1058.64	1389.29	1117.02	1090.27	1166.15	2638.02	2059.22	918.521	2267.25	1191.85	981.807	1249.36	933.467	1788.39	1406.23	2889.61	914.434
0.74_1081.0203n	0.739567	1125.99	669.014	1278.12	1020.75	743.238	796.831	804.196	764.929	1381.34	766.629	937.895	952.352	539.082	1655.68	2111.94	648.141	1427.3	733.658	965.035	1118.05	798.329	839.609	715.537	1247.55	792.997	1101.51	1305.06	1033.84	384.867	1020.23	535.082	168.89	831.396	1822.49	1561.17	538.167	1189.78	917.692	683.663	775.16	633.224	1291.89	1306.92	1184.5	606.724
0.74_1481.5751n	0.739567	752.786	3563.07	5211.81	3729.06	6153.44	4432.25	3537.9	4184.08	4769.01	4068.61	4480.92	5140.51	3631.49	5140.98	4425.58	4585.39	3765.58	3769.14	4863.93	5854.33	3617.93	4058.3	4391.68	4684.64	3459.29	3664.77	3110.63	5110.64	3662.51	3204.55	4208.22	2662.77	4411.78	2377.84	2514.35	3751.51	5819.03	3700.56	3284.21	4869.29	3643.31	5716.2	3337.96	6802.35	3730.56
0.74_1469.5410n	0.739567	746.769	2046.8	2845.18	1925.23	3125.36	2123.24	1874.78	2178.44	2664.51	1982.02	2380.12	2610.41	1800.94	3956.68	3631.61	2239.48	2771.76	1769.08	2395.75	2835.82	1819.71	1947.78	2170.18	2398.84	2080.16	2512.68	2405.55	2788.09	1858.53	1898.34	2199.61	1995.95	2011.82	4691.17	3031.46	2053.95	3226.07	1796.5	1589.91	2282.06	1781.32	2681.17	1859.72	3728.2	2188.7
0.74_1463.5949n	0.739567	743.796	1748.66	2232.64	1556.03	3262.94	1988.18	1469.33	1870.75	2260.4	1805.41	1964.38	2367.03	1756.14	2283.06	1726.96	2237.4	1453.77	1563.88	2094.93	2814.95	1553.77	1657.77	2030.57	2098.84	1578.03	1713.8	1195.35	2181.13	1661.21	1152.67	2157.57	1316.11	2131.36	1218.4	1017.73	1900.86	2498.89	1450.8	1437.18	2362.18	1663.47	3086.03	1166.85	3746.63	1910.84
0.74_1439.6107n	0.739567	742.795	2723.41	3053.16	2308.15	4572.33	3334.57	2148.72	2997.51	3816.54	2752.29	2816.32	3271.99	2894.01	2529.38	2245.51	3564.04	1798.35	2465.87	3221.76	4143.54	2301.13	2569.51	3045.01	2954.56	2184.95	2115.1	1431.33	3033.25	2332.57	1572.51	3289.24	1987.37	3323.15	1481.57	1216.83	3157.28	3290.2	2167.16	2193.78	3472.25	2752.52	3863.02	1730.61	4591.92	3070.8
0.74_734.3022n	0.739567	735.31	1091	1511.18	939.611	2020.8	1353.34	887.778	1125.61	1803.96	1087.45	1333.91	1473.17	1236.22	1368.57	835.274	1427.37	881.971	958.968	1504.83	1781.52	871.886	1091.81	1326.29	1336.84	1061.86	1036.79	707.101	1485.48	1186.62	673.558	1247.13	1935.61	1358.56	810.323	578.511	1318.92	1547.19	878.083	985.807	1513.94	1135.47	2092.69	782.625	3111.93	1249.29
0.74_733.8026n	0.739567	734.81	16473.4	20193.4	15501.8	28787.5	20929.2	14611.9	19693.8	25335.2	18742.9	19731.5	23778.1	18626.3	17954.3	15926.8	23481.7	13236.8	16891.3	21215.2	28012.9	15776.2	17400.3	20682.2	20050.2	13624.3	12676.3	11222.8	19947.8	15814.7	11593.2	21211.3	15077.8	22002.2	8509.59	9041.48	19908.3	22410.4	15387.2	14819.1	23392.5	17550.9	27568	13009.7	27561.3	19123.7
0.76_335.8359n	0.756717	336.843	1495.35	3312.4	2201.57	2010.5	1553.81	1964.85	1701.72	544.899	1565.98	2227.01	2066.9	944.428	5124.85	5161.61	1219.87	3558.67	1646.99	2143.81	1900.19	1844.96	1931.04	1659.15	2506.57	2025.79	3482.68	3356.78	3058.56	1396.07	2631.43	1150.37	297.241	1215.1	6373.29	4384.91	882.873	3360.65	2026.41	1199.67	1505.19	1083.13	1349.84	2464.54	1069.12	857.765
0.76_477.8259n	0.756717	478.833	6408.86	13363.9	8840.94	10272.1	8129.44	8773.27	8483.46	4205.28	7907.5	10317.5	10897.5	5660.51	16426.2	16218.2	7526.48	12695.7	8101.08	10250.5	10600.8	8482.68	9128.25	8825.17	10869.8	7422.24	9257.79	11533.3	12029	7973.21	9567.33	7051.51	2643	7705.87	14024.6	12160.7	5393.87	13865	9172.97	6673.41	8938.77	6390.28	9725.19	10261.2	3894.94	4670.22
0.76_579.8002n	0.756717	562.797	2620.21	7336.21	4469.55	4283.92	3209.81	4254.78	3542.12	1283.46	3388.15	4965.26	4914.32	2062.51	10857.9	10882.8	2842.9	8028.03	3515.66	4930.43	4345.55	4106.25	4263.6	3774.03	5466.68	3535.47	5281.6	7494.57	6485.54	3433.42	5369.46	2639.67	720.945	2782.49	11576.1	9067.32	1881.76	7489.57	4544.04	2819.31	3497.4	2530.75	3675.48	5788.44	1385.41	1647.05
0.76_629.7765n	0.756717	630.784	3317.12	8042.62	5322.67	4909.19	4198.91	5164.88	4648.16	1467.25	4374.64	5885.22	5931.03	2665	10718.8	10847.2	3786.42	9139.59	4427.91	5964.16	5098.57	5045.09	5151.64	4869.39	6269.03	4337.74	5306.68	8477.82	7300.24	4509.58	6329.64	3553.32	789.04	3445.53	11801.5	9688.03	2469.36	7979.27	5512.37	3628.27	4439.99	3328.26	4484.88	6806.62	1027.04	2041.03
0.76_1405.4991n	0.756717	714.748	2855.81	6617.8	4277.34	4559.3	3579.21	4036.19	3751.85	1804.54	3431.33	4595.86	4527.27	2339.51	9191.42	8926.65	3087.99	6988.96	3488.56	4872.99	4504.38	3858.53	4125.27	3934.06	5033.39	3506.79	4661.54	6286.99	5937.65	3466.92	4754.4	2910.6	801.718	3067.66	8658.54	7307.4	2299.3	6670.5	4338.67	2887.51	3614.63	2740.75	3894.22	5134.91	2454.56	2048.32
0.76_1519.4929n	0.756717	782.736	4073.05	9114.94	5830.68	6644.15	5109.64	5591.09	5385.75	3839.6	4929.77	6546.33	6855.1	3382.78	12434.3	12200.9	4589.11	9607.63	4977.14	6969.03	6861.43	5559.41	5769.81	5510.3	7179.05	5004.4	6522.15	8475.37	8402.22	4924.28	6719.43	4271.03	2948.17	4439.55	10072.3	9391.7	3485.43	9669.7	6058.8	4214.67	5490.06	3912.26	5859.36	7192.39	5704.52	3153.35
0.76_1611.5016n	0.756717	828.74	4463.27	6945.01	4634.87	7442.93	5106.01	4392.01	4967.07	7822.62	4605.84	5507.95	6106.07	4317.99	8424.65	7486.04	5449.09	6122.77	4348.19	5852.89	6711.16	4627.14	4864.5	5183.18	5936.77	4564.11	5768.13	5270.47	6430.01	4168.43	4522.14	4970.21	6313.7	5096.76	6272.77	5115.57	4785.49	7379.9	4510.26	3747.69	5601.97	4154.64	6883.34	4757	12069.6	4929.31
0.76_1823.4051n	0.756717	934.692	3106.78	6570.97	4638.14	4098.81	3647.52	4331.63	3880.87	1702.53	3600.82	4862.71	4570.04	2273.12	8701.08	8557.88	3178.06	8164.08	3723.63	5097.29	4010.6	4130.99	4523.74	4222.01	4971.29	4065.56	4182.76	7237.87	6114.32	3835.83	5510.99	3003.4	1809.93	2480.74	8883.31	8118.69	2302.01	6484.76	4843.04	3149.05	3499.67	2838.63	3631.36	5765.01	2273.95	2181.99
0.76_1945.4088n	0.756717	995.694	2164.57	3790.14	3242.59	2776.4	2725.11	3067.75	2815.24	2209.45	2653.68	3324.11	2963.53	1789.39	3360.3	2905.11	2470.09	5259.87	2608.78	3551.03	2626.28	2909.79	3212.97	2854.21	3007.84	2924.36	1973.31	4649.01	3392.67	2693.18	3768.8	2322.26	2459.33	1842.93	5541.24	4835.29	1840.37	3422.73	3263.46	2181.93	2609.12	2095.53	2739.4	3577.51	3786.44	1996.14
0.76_2081.3775n	0.756717	1063.68	3239.71	4446.78	4059.19	3017.87	3986.84	3989.76	4033.43	2871.75	3754.94	4236.37	4048.09	2853.38	3572.95	3108.06	3790.47	6058.55	3658.94	4372.73	3019.85	4280.01	4724.83	4120.51	3516.3	3821.72	2054.72	5190.13	3906.96	3640.98	4245.63	3315.38	2453.76	1962.84	6108.36	5326.47	3066.38	3374.25	4279.5	3090.9	3270.5	3116.21	3358.21	4097.5	4351.55	3069.3
0.76_1877.3911n	0.756717	950.694	3301.1	6290.94	4268.73	5031.49	3979.78	3947.84	4111.46	3725.75	3522.43	4651.72	4852.73	2700.23	9369.51	8854.84	3777.13	7191.75	3568	5131.03	4785.29	3802.53	4183.9	4205.45	5002.43	4036.15	4695.51	6409.49	5600.27	3918.57	4791.98	3336.58	3435.1	3273.89	9212.34	7261.72	2974.23	6808.03	4347.38	3087.56	3910.82	2961.32	4616.85	5119.33	5329.01	2997.25
0.76_1825.4519n	0.756717	935.715	1834.14	3010.93	2516.56	2664.08	2290.7	2188.43	2281.78	2325.51	2155.2	2557.48	2591.38	1699.05	3848.84	3514.45	2317.45	4105	2059.81	2768.43	2538.12	2190.73	2487.22	2383.27	2339.71	2149.09	1987.37	3662.35	2602.81	2146.34	2681.76	1993.23	2462.26	1843.88	5086.13	4124.1	1878.84	3020.64	2478.29	1717.88	2242.76	1896.9	2474.26	2649.31	3120.93	1942.4
0.79_759.9852n	0.785283	782.974	6224.18	3616.72	5762.59	2782.9	8025.63	6732.54	8517.56	5205.99	7533.03	8813.25	7608.89	7348.52	3631.92	3478.04	10652	9634.46	8003.2	5551.2	3826.07	6936.05	7875.54	9284.52	3388.48	10114.7	4255.99	7465.84	3043.81	11091.2	7067.87	11522.6	7254.23	3241.67	10995.7	8849.6	10689	3177.83	7529.74	9408.96	8177.55	9305.03	4975.73	5545.4	2938.22	6136.04
0.79_421.9648n	0.785283	404.961	420.459	1020.06	442.549	846.915	561.108	779.131	601.754	894.379	945.866	430.582	1585.66	734.592	2967.75	2191.19	1094.89	966.433	910.866	503.616	1301.92	807.082	812.634	1109.87	1205.26	496.84	1030.14	1278.17	708.952	1002.53	732.805	917.303	436.627	1306.1	1370.44	1255.63	551.062	1712.53	754.299	781.688	1239.22	724.526	1558.85	986.315	444.928	228.854
0.80_113.0589n	0.802433	114.066	332.238	514.395	283.487	1046.41	618.554	399.067	639.362	934.86	287.097	235.237	270.178	190.755	542.507	323.328	245.352	200.549	214.791	421.656	389.849	322.19	240.769	240.379	284.675	359.2	604.594	393.356	426.736	525.494	191.256	503.636	1080.66	842.594	311.993	631.211	152.581	607.169	194.317	514.397	440.533	404.688	350.731	332.082	348.763	163.934
0.80_199.0428n	0.802433	164.029	80.0407	138.322	252.205	173.11	179.461	54.8279	93.7127	209.605	126.891	152.366	174.592	162.602	110.576	101.442	111.442	93.9737	92.8865	190.194	256.292	43.3055	93.2504	92.1515	109.009	145.423	224.793	84.9223	46.3873	198.669	94.4966	99.9143	77.0506	263.771	93.6989	38.5673	93.4089	95.8516	82.4203	49.4324	340.978	81.6139	409.203	93.9654	451.138	61.8204
0.80_428.0001n	0.802433	225.998	204.921	282.797	182.448	281.46	242.749	246.458	217.691	301.26	263.085	352.353	299.089	266.359	282.715	301.54	301.401	303.398	234.193	205.232	448.701	222.727	187.572	182.565	299	254.43	581.82	315.413	234.541	447.202	266.358	280.522	124.584	423.343	410.716	312.864	370.738	283.27	245.037	256.215	415.274	266.564	243.951	269.993	397.431	186.467
0.80_305.9913n	0.802433	288.988	475.411	350.288	659.669	409.505	264.278	434.387	278.316	426.113	348.79	776.746	538.232	578.04	448.316	380.697	642.77	968.513	548.058	325.171	759.956	394.848	476.385	341.302	428.84	569.252	1269.68	369.85	270.624	604.794	472.136	385.787	516.599	299.734	747.561	530.28	728.068	390.169	558.653	720.395	545.806	791.625	382.803	432.437	226.142	549.32
0.80_388.3062n	0.802433	206.151	43.7316	46.7141	81.9955	79.4154	72.1875	61.8464	84.6953		122.339	46.3339	43.4709	39.9709	340.094	153.58	103.84	41.9837	71.1066	88.216	62.9448	133.368	116.196	70.1159	129.262	58.0955	151.508	55.5859	91.0792	55.8892	143.17	28.6168		58.0639	155.084	53.5741	58.3706	89.5706	99.0578	59.1589	172.241	40.0495	70.1432	184.559	102.467	32.9994
0.80_156.9614n	0.802433	201.933	79.7471	161.058	186.665	152.003	138.544	155.915	93.9699	156.5	122.316	453.093	271.986	157.162	134.256	219.56	398.458	620.271	148.889	187.507	259.262	149.582	140.053	154.424	172.568	165.859	309.659	243.195	227.581	127.368	178.075	112.673	27.6309	169.477	497.157	381.692	240.171	125.477	220.1	164.326	258.815	141.755	143.798	215.089	75.7146	78.5055
0.80_472.9873n	0.802433	473.995	1899.8	3114.41	1450.51	4323.08	1896.83	2631.76	2343.37	5059.75	2226.14	2464.91	3891.22	2372.39	4434.81	4779.53	3064.1	2737.36	2593.44	2255.46	4663.6	2029.05	2438.5	2637.15	3461.06	3447.01	6733.03	2542.61	2816.94	4100.35	2041.89	4332.48	7133.75	4107.57	3240.66	2893.66	3859.96	3732.59	2320.6	3926.13	4270.07	3283.13	6159.66	3011.1	2543.38	1658.09
0.80_1010.0436n	0.802433	517.02	749.11	1357.52	808.752	1113.89	878.357	1356.1	1056.03	1203.91	1104.23	1061.29	1484.89	1135.69	1478.36	1527.82	1329.47	1098.38	1205.33	939.328	1566.16	1161.32	1067.64	1245.84	1084.18	3987.48	1004.89	1128.74	1055.48	1514.76	1078.56	1787.73	1880.14	1126.86	1352.67	1527.68	1720.39	1276.82	1059.55	1515.32	1450.06	1307.69	1854.31	1297.88	333.943	509.624
0.80_1147.9532n	0.802433	596.966	948.579	1323.33	646.839	1076.35	910.024	1151.52	1024.98	1783.2	1032	1058.98	1569.18	1121.3	1305.4	1530.89	1361.17	1346.55	1304.59	841.29	1582.95	876.946	1089.95	1229.97	1258.33	2140.42	1684.39	1022.79	835.185	1803.42	1008.83	2316.74	2706.23	1308.08	1871.5	1351.65	1744.95	1118.46	989.086	1562.09	1772.16	1637.91	2730.79	1191.43	826.875	822.44
0.80_1217.9950n	0.802433	631.987	666.897	1140.72	544.899	1146.97	743.283	741.938	751.827	1596.12	795.849	945.728	1439.89	921.428	1595.83	1435.2	1244.22	1131.22	1017.44	795.598	1609.77	718.816	931.375	965.025	1075.73	1280.8	1463.68	899.257	696.861	1520.68	819.399	1369.91	3662	1345.55	1479.03	1050.37	1173.48	1403.41	847.565	1143.89	1434.76	1121.15	1757.46	938.961	1183.42	682.303
0.80_633.9764n	0.802433	656.966	1109.02	1940.58	1049.01	1331.41	1469.21	1267.76	1407.79	1801.47	1618.25	1434.85	2408.38	1345.56	1692.23	2164.91	1731.62	1643.44	1820.33	1267.65	2201.81	1525.24	1548.8	1638.3	1662.62	1870.21	1778.89	1550.22	1481.18	2026.49	1454.84	2127.12	2098.01	1928.64	1806.3	1581.39	1716.29	1596.2	1394.02	1811.38	2302.75	1668.59	2773.1	1668.68	1453.28	937.064
0.80_1369.8981n	0.802433	707.938	628.844	659.926	540.387	482.061	703.217	629.616	753.134	887.664	717.758	940.791	1119.8	688.389	448.058	835.166	1149.27	1126.43	866.9	624.029	972.849	658.31	793.185	989.617	743.173	1849.14	739.845	803.988	468.328	1272.97	694.243	1269.56	1080.8	726.465	1417.58	1025.88	1102.18	510.44	710.313	935.196	1060.58	959.888	1424.8	736.267	509.074	647.766
0.80_739.9681n	0.802433	740.975	2428.98	2127.24	1815.58	1619.76	2339.87	2106.83	2725.35	2841.6	2308.32	2646.85	2828.05	2154.68	1644.15	2280.4	2953.04	3129.41	2415.31	2225.2	2596.75	2120.44	2463.77	2741.48	2215.79	3477.81	1922.33	2562.42	1802.4	3693.05	2303.45	3562.27	3789.92	2079.44	3610.23	2979.6	3184.59	1574.29	2182.83	2855.42	3179.07	2907.84	3901.9	2123.07	1809.23	1596.49
0.80_685.8996n	0.802433	749.915	3642.04	2470.65	2933.95	1306.66	4362.16	3315.26	4581.02	3353.88	4178.37	4925.51	5086.13	4101.44	2073.97	2736.32	6355.39	5345.61	4279.26	3192.71	3378.8	3496.94	4339.41	5443.24	2750.1	4259.85	2848.68	3690.13	1708.51	6105.23	3453.54	6478.23	3802.73	2656.2	6171.71	4408.14	5877.94	2072.03	3835.03	4843.89	5183.7	4950.42	3316.38	3124.61	2606.14	3627.6
0.80_794.9286n	0.802433	795.936	5070.07	2434.75	4329.59	1409.11	5682.58	4443.93	5792.18	2769.81	5446.67	5937.58	4929.78	5058.23	1508.35	1193.71	7112.44	5635.93	5257.19	3626.62	1735.86	4504.9	5527.94	6368.36	2272.7	5685.74	1759.66	4227.97	1742.37	6174.95	4219.84	7267.27	2227.93	1209.13	5183.61	4394.43	6892.93	1596.11	4756.35	5752.28	5220.22	5907.09	2714.4	2892.55	2509.09	5218.47
0.80_845.9672n	0.802433	828.964	1930.08	1577.54	1868.59	915.474	2546	2163.5	2796.36	2106.12	2505.11	2954.46	2904.38	2239.17	1780.26	1367.45	3812.46	3826.91	2838.08	1883.26	1682.91	2387.54	2584.83	3275.64	1396.86	3543.68	2113.92	2826.43	983.124	4038.82	2569.38	4474.46	3005.46	1265.7	4754.2	3617.04	4044.89	1431.1	2525.05	3493.61	2981.11	3140.38	790.779	2283.92	668.097	1905.2
0.80_893.9335n	0.802433	858.92	1430.21	1035.26	1262.22	619.484	1744.65	1392.64	1689.3	945.724	1600.08	1865.3	1729.17	1617.02	898.207	1074.49	2438.42	1613.6	1827.5	1002.29	1259.01	1490.56	1677.74	2056.25	1210.92	2018.87	1372.87	1419.04	798.252	2218.36	1347.79	2449.42	1305.06	1044.67	1916.57	1601.48	2189.28	1022.18	1527.94	1867.15	1560.7	1838.59	1380.46	1102.81	539.009	1433.52
0.80_2183.7997n	0.802433	1103.9	121.489	6.14209	117.206	19.9447	148.161	107.913	198.842		170.312	245.28	89.1635	128.944	105.902	19.886	278.231	308.78	174.222	31.212	28.2059	129.845	188.079	198.374	17.7547	259.504	158.007	162.014		259.754	149.628	265.593	58.5849	25.4115	361.101	269.933	276.896	55.6966	163.41	272.839	144.299	231.302		101.977		126.763
0.80_2199.7902n	0.802433	1122.88	96.264	45.4738	59.3555	46.4354	225.631	137.015	218.625	46.3374	155.85	196.27	103.429	124.71	100.612		343.436	327.877	189.533		14.6933	116.155	183.514	266.667	31.5908	227.965	108.588	153.793	11.4258	281.637	112.574	252.098	55.4009	0.0459682	405.513	231.715	331.501	63.3272	163.341	275.043	111.613	215.428	15.6381	99.865	13.5547	169.4
0.80_1188.9085n	0.802433	1171.91	119.532	13.6096	133.234	7.49538	267.191	155.211	246.345	27.7579	174.995	333.272	178.201	170.462	152.852		376.994	415.099	229.299	12.8843	14.6875	130.249	279.455	279.266	6.92537	408.133	172.717	220.732	0.925672	429.799	195.792	373.255	96.5279	8.48046	565	374.197	490.064	90.8691	255.546	403.651	129.696	279.265		118.998		204.475
0.80_790.9320n	0.802433	773.929	3988.86	2507.69	3314.58	1414.37	4880.05	3934.35	5036.69	3174.76	4649.26	5367.06	4529.06	4629.69	1845.66	2196.91	6767.1	5514.79	4632.86	2963.54	2815.69	4040.94	4777.69	5950.49	2916.62	4992.66	2651.24	4024.87	1756.51	6315.33	3716.32	6946.13	3177.46	2207.78	5758.59	4706.91	6404.57	1833.35	4168.83	5410.74	4693.79	5235.57	5157.73	2891.08	2484.22	4016.45
0.80_1024.8798n	0.802433	1025.89	1023.42	639.169	952.135	251.588	1588.16	1001.78	1536.66	830.977	1210.7	1679.73	1241.33	1085.21	410.069	531.523	2112.2	1900.06	1184.2	882.008	784.402	1015.58	1360.46	1886.95	749.416	1554.59	793.759	1047.6	436.476	1746.13	877.003	2019.41	947.123	543.351	2306.55	1473.86	1858.66	326.923	1211.5	1410.07	1140.3	1346.51	705.062	809.146	436.235	1121.9
0.80_1047.8979n	0.802433	1012.88	1184.47	1029.23	1262.82	983.328	2003.36	1483.65	2024.47	1394.18	1654.58	2229.5	1914.62	1584.64	1630.91	1055.22	2858.54	2859.97	2005.71	1240.25	1123.61	1536.4	1990.27	2469.58	1042.98	2505.34	1640.45	2059.68	772.953	2980.82	1679.86	3172.43	2084.31	1058.81	3697.16	2706.8	2948.38	1216.39	1879.97	2611.3	2087.43	2071.68	851.432	1554.26	612.498	1397.22
0.82_240.0806n	0.819567	205.067	1227.25	2235.69	2627.93	3619.56	1335.15	1157.04	1356.2	7194.2	1343.9	1624.11	2031.5	1835.42	1862.68	2147.91	1854	1771.41	2253.38	2732.08	2598.76	1273.58	1621.05	1882.11	2086.32	2266.19	1803.33	1234.88	1592.14	2090.56	1561	2477.85	25088.9	1489.94	1763.51	1348.23	1725.89	1534.13	1644.27	4044.32	2228.1	12027.7	2667.22	2006.08	4594.07	2274.43
0.82_243.0362n	0.819567	266.025	2000	1626.02	2357.16	3536.74	1398.21	2027.97	2303.76	3855.22	1518.91	1228.48	1976.35	1894.03	1652.8	2575.56	1972.47	1081.3	2188.35	2066.4	1776.42	1451.71	2132.9	1877.11	1769.03	1719.25	2408.96	1674.43	1849.35	3151.49	1887.7	3622.74	10083.3	1992.31	1092.65	1961.35	3278.35	1818.87	2102.35	5085.96	2554.44	5638.7	1862.02	1952.16	2118.6	2885.76
0.82_261.5429n	0.819567	262.55	151.181	43.7124	78.3102	74.716	7.12528	273.066	31.8558	150.428	126.503	23.3046	262.609	250.832	43.2497	398.77	462.647	16.4429	561.652	11.5504	126.588	111.592	373.568	210.475	65.1485	166.063	85.8998	126.33	93.2342	429.168	444.235	393.403	613.109	73.9033		148.563	819.737	111.469	511.669	1087.69	387.857	1076.7	5.87564	315.861		451.467
0.82_308.1217n	0.819567	309.129	4790.16	8470.76	3087.31	8401.92	3439.54	8113.23	4671.78	14425.7	9414.03	1281.35	14814.9	8343.94	9456.61	16343.3	10164.9	1210.28	12360.7	3008.11	7851.05	5404.93	8987.69	10020.3	9011.31	1564.38	3336.32	9786.75	6069.22	9970.23	8204.55	20108.7	134111	9317.19	1931.28	10643	6522.74	7886.15	8313.58	10245.3	12246.1	14204.2	20946.5	11247.5	1289.39	4584.84
0.82_398.0829n	0.819567	381.08	3851.22	2577.74	1677.48	4862.8	1285.87	8032.03	2210.01	4052.49	1986.38	1324.42	3960.44	1840.95	2834.16	4612.58	2894.94	6692.12	2994.36	1987.57	2542.99	3312.07	3186.43	2545.31	2398.27	44312	1447.47	3424.17	2155.82	5343.72	2296.67	10056.9	21174.1	2478.03	2306.91	8201.45	3505.53	3565.87	3075.42	4648.37	3156.79	5643.33	17737.5	5523.24	978.946	2154.9
0.82_740.0101n	0.819567	392.994	296.387	267.903	208.105	155.25	258.561	289.727	460.086	183.145	283.453	525.892	304.46	271.974	243.545	245.629	325.305	523.195	312.57	210.741	221.966	265.012	326.27	341.076	200.451	438.457	1569.01	372.993	196.994	478.406	376.37	476.025	397.213	111.935	741.281	423.047	482.55	225.687	319.126	483.352	387.329	435.27	177.154	265.815	288.982	291.623
0.82_362.5627n	0.819567	407.534	101.752	38.972	103.347	63.6457	17.8544	126.281	61.7138	119.783	97.6669	36.3835	136.607	148.045	252.125	147.577	79.1675	12.0639	201.606	12.936	63.6209	85.2082	126.635	94.0933	35.1205	138.162	142.059	91.5572	35.2045	193.977	146.465	189.536	935.315	66.31	24.1783	99.537	199.962	356.301	116.261	239.3	142.369	239.056		136.387		129.378
0.82_892.0361n	0.819567	458.016	678.119	966.844	744.81	1087.22	809.467	738.545	1181.62	1643.57	746.677	1073.89	1342.11	908.369	1261.51	1337.98	1423.75	1401.62	939.699	881.156	1632.65	665.507	823.505	808.174	1028.94	1045.49	2184.2	891.354	879.086	1624.7	883.903	1307.27	2164.3	1094.68	1626.87	1148.14	2260.17	965.775	931.947	2029.46	1566.98	1367.53	982.04	1181.64	710.785	624.309
0.82_936.0436n	0.819567	480.02	731.166	861.59	436.107	1165.06	498.942	874.691	750.27	1531.06	763.81	727.684	1529.64	875.333	1303.17	1545.26	1109.36	830.872	1001.33	506.267	1755.11	761.849	887.231	920.016	1073.87	2433.06	1626.57	1096.89	749.375	1738.41	880.464	1625.44	2212.15	1474.05	973.046	1071.78	1488.75	1041.68	923.15	1569.59	1634.62	1273.12	2104.59	1195.02	431.776	548.58
0.82_488.1005n	0.819567	489.108	1165.49	2627.49	1343.34	3371.38	1315.31	1821.98	1622.42	5347.44	1879.48	1260.1	3404.89	2281.36	4000.59	3139.91	2614.01	1818.19	2276.44	1344.02	2523.08	1591.69	1923.88	2010.58	1999.6	8133.97	1904.54	2258.25	1943.23	3835.94	1597.1	4140.33	8420.01	2663.89	5025.14	3796	2889.64	2323.56	1630.18	2668.04	3639.54	3230.14	3889.88	2664.06	867.224	1845.75
0.82_883.9394n	0.819567	848.926	1068.1	101.061	902.209	194.446	1193.29	1014.92	1374.76	259.615	1164.71	1512.49	1031.07	1199.11	888.644	175.902	2011.04	2047.07	1439.18	607.89	114.101	1076.94	1353.49	1640.13	149.172	1196.34	743.118	1367.96	7.18674	1983.79	1266.04	2254.86	481.493	197.559	2359.51	1844.29	2186.93	725.706	1339.28	1897.04	1032.26	1795.3	77.9577	704.747	18.006	1077.51
0.82_727.4385n	0.819567	728.446	209.423	219.832	180.608	94.4407	267.131	267.525	257.345	386.535	218.85	416.158	494.175	371.663	147.888	280.538	599.45	562.706	350.883	235.454	483.123	269.209	305.096	425.146	297.821	317.468	211.184	304.549	167.92	606.142	271.799	500.032	228.121	364.532	615.023	435.817	542.213	125.137	320.05	444.913	517.336	435.403	539.372	367.997	288.007	257.813
0.82_710.4066n	0.819567	774.422	569.462	803.763	536.263	260.191	925.215	616.247	775.344	1179.58	788.16	1252.67	1521.49	1088.28	247.63	855.311	1672.23	1516.36	848.213	724.194	1201.98	735.506	952.703	1222.9	902.837	901.719	558.375	860.671	492.862	1412.56	718.797	1361.75	300.786	930.385	1805.14	1252.09	1578.18	374.907	900.789	1175.63	1501.13	995.174	1886.77	896.959	1034.79	682.59
0.84_291.9732n	0.836717	314.962	1582.55	1296.63	718.249	1594.74	858.594	1382.38	2333.9	1333.62	1123.31	797.456	1619.88	1214.83	1436.44	2189.05	1606.05	896.078	1615.76	1117.84	1845.57	1040.33	1628.81	1523.78	1271.8	980.644	2070.2	1146.88	1199.05	3517.68	1231.87	3419.82	2085.68	1884.6	942.167	718.246	3944.76	1645.76	1337.15	3546.46	2542.14	2486.78	2257.57	1224.02	955.871	2007.87
0.84_369.9382n	0.836717	392.927	485.218	307.864	168.506	26.9269	168.532	275.261	525.948	84.5224	217.347	438.183	195.866	325.531	321.704	70.5646	325.937	515.719	413.733	191.277	361.959	204.78	304.341	322.122	342.853	233.062	1153.24	238.951	78.7249	435.9	438.523	433.858		67.9425	342.315	160.37	699.312	177.566	309.801	582.038	145.046	541.977	85.2032	125.525	213.517	426.42
0.84_940.0330n	0.836717	493.006	941.142	1313.63	817.038	2047.53	1064.81	1489.13	1298.66	1748.64	1106.27	806.598	1564.42	1174.27	1639.94	2584.48	1557.55	1069.72	1715.24	988.841	1568.74	1176.63	1637.8	1634.6	1234.79	1362.7	1460.2	1321.24	1553.25	1927.41	1429.65	2263.39	2671.38	1478.16	1341.63	1419.07	1647.43	1291.96	1362.68	1729.6	1906.9	2123.29	2361.44	1510.41	529.997	1230.36
0.84_271.8590n	0.836717	294.848	50.5527	240.942	230.476	134.272	154.433	66.8083	87.0021	121.907	144.34	213.787	106.289	100.805	144.599	189.262	112.891	274.979	66.9623	238.913	221.095	128.037	59.6814	105.746	206.174	100.282	280.422	19.9032	162.471		55.2511	13.5438		136.294	270.677	127.2	10.881	132.08	68.1668		81.5241	25.4362	36.4507	76.6187	744.707	51.2352
0.82_645.4752n	0.819567	668.464	199.898	529.731	365.029	368.908	353.873	334.17	294.627	767.926	368.642	445.471	721.255	499.969	549.811	613.41	662.673	539.444	502.992	305.736	884.356	392.564	427.165	454.106	535.49	631.886	591.813	384.757	292.646	741.195	390.206	595.279	456.68	631.275	645.568	440.518	673.917	524.389	449.333	693.163	731.54	557.799	620.297	501.228	608.389	276.228
0.85_339.0726n	0.853867	340.08	2057.15	2992.1	4310.61	9801.28	6273.25	6138.52	9220.94	5048.47	9221.46	2107.12	9389.81	2271.95	13490	13860	4734.76	1905.72	7749.2	4483.21	2683.6	10653.7	5851.07	6040.05	4223.11	14753.7	3107.4	8180.74	9437.53	6854.32	4613.26	6613.67	12311.1	7883.07	2719.7	6003.34	4723.18	7540.61	4891.2	5298.2	9798.68	5130.18	4784.91	7610.68	1333.84	2211.04
0.87_179.0682n	0.871	180.075	140.956	189.936	90.2304	564.435	91.3365	95.2281	99.43	867.372	100.09	40.3361	129.446	80.6191	247.148	177.25	105.083	49.7175	68.754	148.114	150.945	53.0854	66.8749	46.4506	229.663	93.1955	310.666	83.7996	187.782	230.084	89.5653	187.936	2703.35	303.545	95.8155	110.645	82.3347	183.359	67.2443	117.293	208.855	113.9	294.513	161.169	311.297	28.1428
0.87_259.1066n	0.871	260.114	483.686	918.214	544.417	1662.48	842.602	568.783	757.908	3092.66	662.176	230.211	1154.26	502.675	541.48	806.073	644.584	111.588	614.698	592.795	639.862	349.613	494.52	758.597	884.488	342.607	378.273	504.401	540.169	1844.35	585.784	1221.01	31068.2	1662.9	107.287	761.283	464.619	551.994	703.993	619.443	1241.62	978.491	1075.34	629.901	120.461	277.092
0.82_491.5241n	0.819567	514.513	47.1385	34.7316	65.198	63.5194	45.51	93.4986	45.9598	154.827	83.8935	76.0167	113.235	143.972	79.5035	162.928	128.491	63.959	132.385	63.3173	141.86	91.2588	104.306	107.264	60.4933	183.397	192.277	94.6939	31.3978	140.642	95.5231	146.515	368.605	93.1429	59.271	69.1834	136.993	88.7249	120.13	218.532	137.114	176.354	25.6005	129.226		58.7704
0.82_642.4982n	0.819567	607.484	306.134	782.563	554.376	497.924	451.064	505.313	423.135	1247.49	580.181	689.509	992.752	823.016	972.003	1201.43	963.007	761.543	697.78	504.2	1592.01	539.326	602.865	707.666	809.547	633.01	1912.77	628.172	472.366	1064.2	542.97	925.205	845.325	993.099	911.148	701.734	941.961	1061.47	648.566	1006.98	1089.38	885.357	793.013	749.698	663.775	434.266
0.82_621.4683n	0.819567	622.476	91.9092	276.093	201.001	192.369	201.386	207.391	164.06	478.98	237.077	310.303	414.749	318.31	296.249	473.907	403.692	259.787	304.624	224.34	506.936	239.02	251.482	277.363	355.314	214.142	426.707	242.248	198.209	382.931	231.338	400.975	192.814	381.485	392.427	286.524	368.23	271.808	251.954	397.751	443.338	342.584	359.402	295.284	209.234	170.916
0.82_542.5173n	0.819567	587.488	59.8981	89.2238	109.547	105.979	72.4199	116.979	77.5173	199.035	101.348	100	151.359	140.581	170.452	173.01	144.007	107.22	138.562	76.6933	226.09	91.65	120.698	106.416	103.834	162.341	199.829	124.131	61.4021	165.031	104.288	157.722	220.197	162.208	125.238	107.087	140.118	137.83	111.38	212.433	183.79	137.516	82.0655	133.3	34.0748	60.6773
0.91_175.0972n	0.905283	198.086	759.518	1238.67	797.718	2562.77	1154.9	910.119	1175.28	1380.48	806.781	716.393	906.186	548.793	812.31	769.603	760.562	498.445	651.545	970.933	774.513	902.258	613.229	718.754	981.89	516.563	645.973	1051.39	1301.72	1061.38	669.276	1313.09	2936.66	1514.21	544.285	1138.43	798.422	1105.78	613.855	1165.46	879.316	678.315	1522.43	890.15	457.248	516.284
0.91_526.2860n	0.905283	286.132	120.79	242.459	290.276	535.126	331.313	131.702	402.045	624.077	241.773	129.089	314.815	168.389	261.35	208.903	186.973	111.129	179.345	455.994	175.008	197.632	191.58	151.971	223.138	108.347	188.373	218.363	245.067	187.136	168.796	234.826	1062.62	266.878	162.998	250.55	201.673	149.752	180.592	51.1079	270.338	140.631	555.075	264.124	109.783	79.4613
0.91_332.0848n	0.905283	315.082	554.336	1273.55	758.271	2704.59	1084.77	659.634	1560.07	4065.27	843.538	583.884	864.238	380.882	713.488	673.406	542.999	413.483	517.802	1192.24	450.058	639.738	584.976	459.687	1148.87	791.374	981.523	1119.28	1523.27	1105.54	555.402	1362.05	6478.23	1133.64	485.882	1167.35	626.194	532.6	417.795	874.486	1042.3	734.188	2279.12	999.646	474.844	321.718
0.91_348.0636n	0.905283	349.071	7558	11971.3	12837.1	16620.8	13050.5	7174.86	14813.9	15906.3	7946.17	8692.11	8392.26	7328.33	14714.4	8348.38	7900.05	4967.36	7611.65	16560.8	10267.3	6267.57	8537.46	6460.89	10976.2	7646.22	10316.3	11524.9	12564.7	9497.32	9624.14	8614.24	9449.34	8850.98	5253.14	12124.3	5701.43	12627.9	7815.49	5063.11	8222.63	6887.4	5015.59	9042.06	1372.08	4542.53
0.91_750.0276n	0.905283	387.012	1203.87	1542.66	1146.16	2036.16	1247.96	1120.57	1499.67	2245.84	1274.66	1344.21	1669.36	1133.23	1932.06	1902.89	1268.95	905.019	1591.22	1547.94	1880.11	1025.59	1470.26	1261.1	1948.32	913.965	928.867	1651.32	1646.54	1761.37	1501.34	1693.97	3607.18	1331.68	921.382	1896.22	1304.55	1889.6	1403.2	1386.35	1549.08	1811.49	1105.71	1510.1	416.652	942.06
0.91_848.2975n	0.905283	436.147	494.343	1224.56	519.819	1776.48	517.715	619.06	1061.76	2022.27	640.844	300.867	833.964	308.397	925.664	804.993	550.63	236.167	678.874	755.303	544.318	572.134	647.97	592.157	823.71	524.189	371.784	740.611	1156.93	1172.7	612.235	1242.24	3492.81	530.293	298.639	1019.23	963.731	701.678	521.028	799.442	922.479	1198.53	902.512	734.936	89.2608	490.329
0.91_1099.1380n	0.905283	1144.11	80.5831	260.21	168.261	306.935	243.894	200.517	358.925	368.558	201.708	177.72	320.88	191.797	349.358	405.624	180.306	202.233	239.593	104.895	354.227	269.321	161.889	138.281	220.211	443.725	264.746	351.425	313.753	374.528	320.464	349.544	363.058	201.631	423.489	442.594	314.402	247.989	220.514	269.199	217.207	243.976	306.39	412.722		13.3221
0.91_1133.0772n	0.905283	1134.08	18.8794	566.114	324.113	512.419	391.28	366.923	517.041	471.322	362.702	370.712	530.286	348.189	660.436	593.623	254.916	376.574	379.988	256.064	502.704	457.098	240.078	308.412	390.067	611.154	467.746	617.094	526.213	659.14	581.365	513.6	582.338	347.703	712.464	870.529	531.861	449.393	379.783	499.12	418.057	434.823	293.359	676.821	0.0313677	21.3174
0.91_1086.0653n	0.905283	1051.08	78.7354	400.653	305.649	393.403	358.02	314.537	469.811	470.687	347.682	269.597	359.028	286.545	340.766	450.337	229.187	363.154	267.677	264.139	400.435	358.926	253.043	310.694	273.813	726.393	431.098	519.588	411.232	604.773	450.934	569.016	586.151	312.526	612.373	713.216	413.214	241.839	322.915	349.57	378.161	359.899	297.551	504.403	0.788127
0.92_682.0551n	0.922433	353.026	506.638	562.967	298.563	472.896	172.943	405.774	407.435	397.282	426.153	1187.45	667.035	682.306	753.547	659.407	472.979	793.269	605.377	327.501	922.671	423.038	514.088	487.376	692.883	314.551	938.796	566.737	496.063	848.788	741.689	428.67	2249.23	371.797	845.12	682.487	608.486	736.47	595.553	541.577	662.555	733.867	287.401	517.526	81.5881	179.658
0.92_345.0162n	0.922433	346.023	1009.99	1168.13	1032.29	1636.62	1143.78	1267.78	1610.66	1647.71	1219.36	1402.02	1658.37	1358.43	952.183	1376.38	1298.74	1227.83	1565.87	1306.44	1235.14	1479.53	1459.8	1375.16	1171.24	1113.69	1275.36	1958.9	1338.67	2308.71	1414.71	1563.66	1530.45	1168.82	2029.14	1743.36	2019.4	1029.84	1448.42	1951.3	1677.14	2049.49	1687.17	1705.8	864.44	898.762
0.92_525.9467n	0.922433	526.954	1147.77	2642.64	1451.69	1910.02	1640.06	1722.77	1974.76	1670.59	1828.12	2012.96	2270.98	1524.26	3522.02	2720.55	2195.25	2026.94	1618.69	1736.51	2831.01	1724.12	1613.77	2075.47	2255.94	1356.47	2836.49	1722.23	2482.4	2726.06	1578.58	2014.63	1560.31	2409.16	2445.68	2330.34	2766.07	2649.43	1479.25	2296.46	2842.97	1829.32	2994.59	2033.58	2000.77	1057.82
0.94_341.8826n	0.939567	193.931	1167.45	1748.35	1181.07	1084.96	1247.21	996.717	967.977	687.407	1083.35	1558.81	1544.83	1094.13	1815.81	1489.35	1068.38	1875.27	1163.47	1162.04	1801.71	1101.96	870.561	1155.85	1783.82	2488.09	3430.4	850.527	1021.55	776.062	1259.41	880.985	660.248	902.592	1756.13	1260.78	1064.46	1511.37	978.367	656.306	1185.71	822.672	881.453	1137.46	1490.07	829.786
0.94_113.9401n	0.939567	177.956	12904.2	20345.9	14425.3	19240.1	14075.7	11049.3	13365.8	17450.1	12883.9	16323.1	17394.3	11398.2	20694.5	20399.9	11842.4	18438.3	12081.7	14014.3	21290.5	12137.6	9640.15	12104	19166.6	24715.9	38957.7	9506.42	14176	7882.47	12209.8	10406.4	15176.1	13667.9	17839.6	13352.6	11251.4	17029.6	10533.8	8495.96	15262.7	9207.96	14082.9	12149.5	25845.5	9643.5
0.92_606.1361n	0.922433	651.107	7297.98	12231.9	6059.5	8835.42	7932.37	9807.32	9223.82	4242.44	11795.8	21743.5	21701.7	15838.9	14725	17195.9	8801.84	20841.1	13520.1	4732.97	17682.1	13645.5	11289	12857.8	12089.3	15698.8	24357.8	18311.3	9469.27	15205.8	18508.7	7148.5	3190.18	10451.9	35678.2	15067.2	11078.5	16079.5	17360.2	10915.4	15366.2	13323.6	10215.5	13943.3	715.717	3444.2
0.94_906.5493n	0.939567	476.264	15.605	37.5294	16.6786	4.89323	107.848	50.8757	26.2854	8.95842	34.6743	22.6611	16.2236	12.0797	27.4016	19.0862	140.91	27.7664	6.50456	10.0559	46.9367	43.4681	6.20394	24.0374	99.7159	45.3113	46.9649	1.36795	113.818		59.281	1.92709	1.3214	21.4554	16.0571	21.7332	7.2129	22.107	9.14565	255.196	18.3321	5.50453	33.0869	9.85462	113.894	63.8402
0.91_1198.0796n	0.905283	622.029	244.602	468.607	255.85	653.628	379.457	434.543	570.205	669.168	407.17	294.499	531.004	350.468	480.726	531.07	450.58	353.34	518.766	439.554	439.959	375.545	367.337	379.68	418.177	642.283	505.813	517.98	471.08	751.736	375.585	796.543	1212.37	349.516	619.404	702.003	787.709	308.434	386.539	665.396	626.242	698.708	600.513	510.336	74.7927	199.571
0.91_637.9982n	0.905283	702.014	1639.51	1636.1	1402.83	2410.25	1965.25	2219.5	2823.07	2888.46	1997.68	1968.64	2380.84	1954.05	1941.63	1906.18	2630.63	2525.05	2306.84	1833.85	1907.68	2029.18	2196.11	2253.67	1497.45	6722.06	1792.15	2479.05	1676.78	3644.93	2112.71	3459.81	3713.35	1707.33	3390.91	3126.09	3217.92	1578.04	2128.08	3086.44	2722.53	2751.5	2291.73	2141.04	924.32	1393.26
0.91_1444.1493n	0.905283	734.073	342.691	501.932	570.262	678.376	586.012	446.491	745.519	710.313	356.512	339.716	416.109	349.421	420.433	490.877	403.274	243.331	427.089	812.365	423.784	314.897	454.742	338.595	533.354	700.636	340.076	708.628	626.001	760.706	487.517	671.556	639.127	411.507	431.662	704.755	427.595	314.786	426.899	415.949	513.36	506.701	440.259	599.656	17.6667	163.87
0.91_990.3283n	0.905283	991.336	1604.59	28.2073	32.5277	3.46456	39.7273	89.233	27.1699	85.9044	57.9728	36.6115	47.1253	61.6812		68.5002	37.8413	20.3504	22.0637	84.5074	28.2583	3.36043	52.0689	0.270942	21.0896	9959.75	69.2232	2.33628	13.7388	3.69575	32.9496	35.7954	479.876	24.2924	14.0854	3.92328	268.268	1.59918	29.3271	53.9297	41.2187	19.4576	1123.74	10.5856	209.023	126.541
0.97_416.8466n	0.97385	439.836	1782.7	2238.83	1329.87	1263.71	1413.07	1225.32	1225.84	583.005	1175.71	1887.38	1944.15	1562.75	2243.32	1869.12	1548.47	3387.9	1630.86	1266.08	2607.43	1434.05	1001.06	1595.66	2102.74	2367.14	3022.96	824.855	1412.53	877.339	1656.45	1143.21	309.841	1563.15	2870.32	1587.41	1573.05	1645.87	1414.39	1242.91	1654.49	1040.56	1718.79	1532.77	1376.01	1124.36
0.99_483.8343n	0.991	264.906	753.89	842.211	700.167	665.991	707.035	443.669	540.3	442.704	489.658	750.07	706.01	562.315	764.186	584.832	508.044	853.645	488.629	622.028	898.021	492.824	484.678	573.107	850.486	743.392	1239.36	388.463	719.225	358.528	521.147	344.901	175.806	590.315	736.085	431.682	399.89	613.43	475.249	412.666	582.839	306.331	595.823	457.828	739.014	665.604
0.91_1432.1505n	0.905283	739.064	157.264	125.71	151.779	231.464	184.992	635.256	263.171	343.586	172.89	95.6954	211.628	122.093	159.053	269.676	191.777	119.107	214.372	209.987	211.432	291.828	170.698	174.963	101.486	889.299	93.9951	278.985	205.36	363.878	210.575	753.231	408.503	157.08	151.482	295.896	287.947	138.831	199.603	284.324	211.348	251.477	215.727	235.104	27.032	48.8096
0.91_984.0897n	0.905283	949.071	237.582	550.808	351.268	528.234	575.003	641.585	690.015	704.335	562.339	297.658	617.961	313.145	443.625	671.024	354.168	307.21	692.133	506.234	448.072	462.583	455.261	454.344	405.369	410.919	393.858	811.256	584.374	1025.19	609.667	906.976	688.376	392.214	618.017	829.78	705.739	321.607	483.491	690.014	667.77	621.453	498.839	652.148	10.549	170.132
1.01_234.4915n	1.00813	279.463	306.148	544.832	399.824	530.372	406.227	315.385	459.549	495.093	387.273	445.223	515.574	394.989	573.236	397.974	392.914	508.336	399.682	467.199	446.372	437.44	275.874	332.976	424.225	492.935	493.563	360.329	458.466	338.192	418.276	293.39	355.938	374.654	459.896	451.188	399.974	427.736	285.966	279.942	448.402	337.131	338.735	417.902	158.753	162.022
1.01_787.7245n	1.00813	405.861	490.39	546.188	362.056	253.728	373.271	275.88	419.695	193.347	311.733	530.452	565.348	427.712	605.304	427.16	365.609	755.22	509.207	414.261	596.219	325.284	262.281	432.19	532.697	552.151	856.673	190.396	329.232	308.794	464.012	246.041	99.6508	302.953	705.941	504.786	556.878	454.477	325.789	470.567	443.683	267.028	521.165	397.848	397.831	319.564
1.03_85.4623n	1.02528	149.478	402.086	473.505	328.137	743.674	338.558	309.867	401.504	523.151	289.219	318.957	447.074	212.25	609.347	579.085	282.765	218.798	203.201	269.746	655.817	234.725	216.013	321.456	426.75	326.668	601.463	252.512	391.521	326.059	211.777	376.789	454.207	692.877	219.236	226.013	261.883	599.447	290.433	278.66	562.341	191.939	865.184	289.665	456.674	278.489
1.03_221.4204n	1.02528	244.41	325.624	524.291	200.109	239.703	231.594	156.485	107.418	146.213	172.301	456.557	573.294	284.055	507.847	358.01	192.986	532.688	252.983	176.025	517.998	240.993	126.668	227.605	493.927	518.083	1041.42	90.0342	213.277	137.973	301.931	164.565	67.3215	181.026	446.614	258.15	242.322	350.099	199.41	137.255	324.22	124.161	219.193	228.933	200.297	176.067
1.03_257.4407n	1.02528	321.457	587.555	991.069	546.16	601.294	548.899	545.723	523.615	422.11	616.027	706.957	945.311	577.596	1054.77	1034.5	638.59	767.637	621	513.133	962.272	634.222	480.824	695.533	831.386	791.868	1119.59	392.117	651.935	403.217	608.528	494.995	163.917	564.175	677.572	653.737	646.641	773.029	491.032	378.242	902.512	483.941	643.569	640.609	256.312	265.963
1.03_365.8687n	1.02528	429.885	1002.76	1319.84	638.134	818.217	717.706	690.302	816.675	471.634	646.649	1039.66	1235.47	871.136	1319.07	925.11	789.808	1868.48	843.073	696.985	1408.83	744.076	462.442	847.425	1220.53	1432.48	2202.52	364.407	715.084	445.255	879.606	706.733	385.053	888.192	1618.83	1072.54	924.193	914.575	657.981	813.641	804.148	526.439	863.831	747.733	919.628	638.59
1.04_426.8792n	1.04243	391.865	2100.54	2633.99	1620.06	1326.37	1815.97	1520.14	1514.17	587.025	1668.15	2338	2416.79	1842.3	2476.75	1796.31	1989.94	3165.9	1915.13	1687.2	2368.79	1749.92	1366.88	2030.85	2378.16	2819.07	3394.2	1162.53	1529.68	1275.34	1979.69	1446.02	256.541	1423.25	2891.37	2109.77	1947.61	1826.88	1556.22	1566.06	1879.87	1403.4	1763.38	1787.06	1561.43	1353.44
1.04_731.7610n	1.04243	388.87	990.47	1315.07	526.296	787.339	690.262	808.122	690.682	696.575	656.198	1074.66	1271.24	845.723	1294.47	959.675	891.044	2013.73	837.825	570.136	1304.8	784.472	585.125	924.889	1143.86	1370.83	2062.08	405.341	811.891	455.472	867.157	781.881	415.494	899.098	1663.21	1021.99	927.558	981.776	707.702	725.529	894.142	498.049	949.989	717.022	650.595	606.838
1.01_400.8719n	1.00813	445.843	1512.61	2107.06	1144.72	914.808	1260.95	1007.54	1058.39	365.89	1026.13	1685.47	1909.54	1343.89	2049.23	1357.96	1321.39	2825.59	1395.86	1284.83	1957.97	1258.94	781.017	1283.42	1946.49	2337.86	3018.53	626.763	934.028	791.366	1503.5	924.348	140.68	980.338	2436.19	1545.42	1362.05	1255.62	1140.99	986.812	1210.39	816.721	1292.71	1246.7	1130.7	891.67
1.13_397.0895n	1.12813	210.543	600.545	1309.63	976.25	2847.28	1703.06	1217.68	1511.61	7971.19	1105	628.001	2092.72	722.158	2181.32	2101.83	1707.12	1081.67	2737.81	1625.49	663.014	1461.3	1722.26	1390.75	1024.88	835.599	806.337	1674.82	1093.69	2014.62	1863.9	1287.46	5923.47	968.82	1374.67	1668.89	1582.76	1278.89	2451.01	1597.26	1198.31	1503.39	1243.87	1675.09	893.277	489.881
1.13_118.0650n	1.12813	182.081	219.578	69.7806	688.378	214.975	326.21	432.472	167.24	410.044	708.742	34.595	47.3732	2070.65	84.8748	56.6418	137.185	416.529	1587.99	80.0635	76.8829	1865.53	123.353	78.3216	83.3474	63.6864	22.0765	566.786	233.236	1659.81	2049.36	197.248	486.205	217.973	213.799	5646.68	650.931	162.463	2064.18	1488.58	40.6102	918.459	211.997	3140.45	58.3575	431.095
1.01_791.7504n	1.00813	418.864	482.349	656.005	350.791	370.435	412.525	352.131	300.282	182.592	368.66	518.348	590.397	439.272	676.719	451.952	498.161	874.981	389.465	451.492	626.993	399.262	299.835	430.501	596.636	675.68	907.062	249.998	379.049	348.479	490.296	343.285	127.595	386.731	712.009	490.688	408.438	516.53	290.172	419.609	462.357	375.326	578.087	469.841	547.009	289.953
1.01_667.8697n	1.00813	345.933	2556.51	5092.95	1467.84	1566.76	2159.73	1774.57	1261.57	1263.82	1978.13	3686.92	4654.94	2887.65	4948.29	2847.12	2547.29	8133.49	3125.73	2004.12	4382.67	2698.31	1170.01	2553.38	4048.58	5690.05	8779.26	1028.24	1780.85	1191.57	3571.19	1373.14	858.308	1428.73	6799.19	3474.76	2546.6	2974.34	1882.86	1376.66	2224.17	1475.3	1890.91	2683.15	1138.99	984.383
1.15_122.0271n	1.14528	145.016	1276.64	3391.37	1496.05	2869.27	1843.17	1369.53	1659.38	3084.97	2010.01	1914.12	1639.43	1719.5	3336.01	2758.36	1871.12	2161.84	1611.86	1673.38	2725.94	1809.15	1893.45	1467.89	2656.03	2608.35	2931.1	1940.28	2166.52	2270.3	1439.38	1709.2	2514.68	2315.36	3201.52	3499.62	1480.93	2204.58	1924.59	1947.65	1964.41	1630.07	3706.35	2353.84	2081.85	1183.14
1.15_87.9860n	1.14528	152.002	1550.41	2121.33	1122.11	2845.29	2350.12	1586.28	1495.48	5591.15	1332.3	3117.63	1905.42	1320.66	3133.64	2042.31	2319.27	3290.63	1332.73	2040.88	3671.49	1797.68	1599.33	1851.39	2451.48	3295.08	3571.03	1760.36	1889.41	1905.05	1670.63	1412.07	6707.68	1471.65	3605.07	2699.83	1373.08	3229.22	1498.74	2301.58	1324.56	2807.83	6286.06	1397.69	6540.54	1354.03
1.15_290.0406n	1.14528	255.027	2012.14	2848.51	2828.72	3439.3	4295.92	2291.02	4485.5	3970.47	2642.41	2470.93	1748.31	2226.78	2257.85	1530.05	1706.62	3635.19	1298.91	3420.59	2340.2	1799.95	1888.54	1700.48	2237.18	2896.83	4308.79	2967.44	2111.02	1697.2	1577.77	2053.33	1934.95	3767.15	5384.1	3587.98	1955.59	2000.68	1360.8	1548.06	1779.9	1163.33	6287.23	2506.47	2531.14	717.581
1.15_293.1472n	1.14528	276.144	671.962	27.5666	215.683	35.6169	185.736	3790.06	299.771	60.1277	1429.75	2.26062	58.0984	1767.21	169.896	132.882	285.523	22.0863	3393.3	40.1076	22.7918	882.935	433.506	381.729	4.15638		2.12921	3509.85	301.108	22581.8	4476.06	2737.65	108.519	136.496	29.7419	2098.21	9780.83	30.7334	5151.5	4355.76	20.1671	9159.19	39.4847	4278.6	7.28378	9984.67
1.15_397.9754n	1.14528	420.965	735.606	940.064	771.467	1267.2	1100.47	690.205	1006.3	1857.3	614.59	1182.07	777.233	615.245	1028.86	615.016	746.777	1330.46	657.59	1121.42	1197.04	758.622	579.264	682.427	973.268	1440.08	1458.57	818.262	779.833	690.26	711.407	639.45	1547.01	559.837	1534.82	1170.66	669.078	948.498	654.311	787.311	505.713	739.387	1807.99	712.475	1659.87	536.663
1.15_427.4982n	1.14528	428.505	104.264	139.537	183.313	208.138	246.263	157.065	226.43	395.146	135.785	169.894	34.2653	149.931	160.07	18.3777	137.776	339.31	131.055	190.495	159.642	200.642	102.546	80.3195	165.221	166.446	176.833	264.017	155.583	171.604	163.885	106.704	249.128	92.1801	442.348	421.588	143.146	119.007	117.685	232.52	50.8067	202.255	255.733	230.507	201.568	73.3723
1.15_866.0162n	1.14528	455.997	525.806	732.651	623.376	1019.02	965.96	594.832	799.682	2354.45	544.576	1059.41	557.384	562.384	1257.53	668.475	734.347	1287.22	489.257	762.777	1626.66	646.292	595.51	551.957	836.205	1012.89	1646.43	775.192	599.46	688.548	596.642	515.052	2900.47	585.32	1738.93	1204.05	554.422	1261.04	515.705	774.907	449.396	912.562	3868.87	663.215	2969.23	422.954
1.15_466.4881n	1.14528	467.495	8.65961	29.2861	38.1886	49.3229	51.743	49.1014	47.3502	116.983	18.4029	26.5492	6.50748	20.7891	20.7673		9.3526	96.4926	16.7417	48.452	23.0907	58.2683	20.0849	12.1664	28.6937	64.3082	25.18	65.0309	23.0968	42.9619	44.5526	4.40826	79.8886	10.4423	145.485	119.948	22.0249	9.74242	20.5466	69.0485	14.2236	30.587	53.366	61.1211	69.3729	12.3528
1.15_920.0559n	1.14528	483.017	362.706	350.468	453.827	551.382	522.236	440.086	525.485	843.472	286.252	549.392	290.232	397.183	483.112	308.109	387.153	808.62	308.591	488.955	733.724	490.997	292.898	295.984	429.381	602.707	817.555	521.966	305.656	445.176	402.517	275.69	792.175	278.47	863.454	943.366	410.807	423.725	289.727	471.856	263.374	418.759	810.24	498.545	1087.92	287.472
1.15_959.9472n	1.14528	491.972	318.744	362.989	363.854	498.924	532.883	391.792	491.483	751.487	311.413	382.562	288.031	352.599	442.966	267.524	324.504	638.193	326.948	396.272	425.475	452.463	272.144	306.537	391.282	465.564	450.525	518.757	347.295	373.322	344.623	361.068	749.716	385.833	740.227	863.497	397.868	436.474	333.809	547.927	230.241	390.318	459.302	490.709	515.036	244.449
1.15_1005.9348n	1.14528	525.957	274.627	297.075	303.186	320.973	336.43	298.696	376.565	731.334	242.196	389.101	287	277.039	382.209	234.296	332.43	554.784	237.86	355.491	433.204	336.052	200.558	261.781	354.427	370.414	434.05	374.931	279.929	265.975	296.096	221.814	626.072	242.505	740.909	664.021	287.324	329.004	251.227	366.227	205.238	351.024	699.134	353.575	542.837	183.977
1.15_1149.9338n	1.14528	586.965	196.327	261.671	211.055	211.067	296.221	169.183	238.978	518.596	160.483	307.005	132.094	178.782	262.457	149.206	236.504	433.207	141.717	269.445	328.086	212.504	125.351	164.28	246.16	354.215	340.431	309.385	142.816	209.719	151.9	157.201	361.464	148.83	563.654	543.862	140.678	253.348	160.92	214.007	151.914	235.068	524.186	263.199	455.204	91.9487
1.15_1441.9243n	1.14528	732.96	41.0637	26.2581	92.3741	58.1532	98.7688	73.1191	89.8185	171.918	46.6318	77.5967	18.4096	40.3847	109.152	33.544	71.4279	183.698	43.3084	74.9031	109.718	61.8482	27.0205	42.8968	72.7317	106.215	93.1618	100.377	38.942	88.6638	71.8702	29.1502	183.459	31.4629	242.654	207.327	58.8704	49.2321	62.6707	80.1274	15.9699	53.2632	159.188	87.6812	268.018	34.8048
1.15_1439.9170n	1.14528	731.957	76.1286	86.5128	58.9522	47.665	123.542	73.1234	71.3627	200.264	63.7302	128.374	26.4766	54.0273	115.428	29.5654	76.1621	243.102	67.662	116.167	125.404	74.7258	69.0256	53.2557	84.7612	141.909	128.659	110.607	36.9708	93.4332	97.2712	76.6864	154.897	50.0951	272.181	249.558	62.2188	74.2849	62.8314	101.485	35.2232	57.0476	192.353	106.407	233.019	31.0441
1.15_1147.9535n	1.14528	596.966	149.064	204.182	172.802	187.552	260.831	150.866	210.708	439.561	168.079	247.076	163.144	168.753	260.328	138.372	187.787	460.508	142.243	254.835	298.461	185.682	106.1	131.613	234.54	315.462	399.879	224.464	104.12	143.752	156.388	126.324	315.649	127.222	563.073	434.202	99.4549	202.869	102.309	187.257	94.7699	141.813	388.125	174.658	469.449	84.2771
1.15_670.9668n	1.14528	671.974	539.262	676.74	634.823	743.32	912.032	638.902	846.973	1735.47	491.939	852.567	380.105	542.964	904.249	325.444	685.74	1419.63	498.879	817.308	936.357	717.773	484.672	445.463	724.31	967.679	1178.09	920.33	512.238	778.594	629.003	514.311	1809.02	470.002	1675.89	1583.98	536.534	743.484	520.661	804.479	333.744	689.144	1814.36	781.772	1850.19	424.892
1.15_525.9524n	1.14528	589.968	721.174	1009.58	920.916	1200.25	1414.21	909.495	1217.11	2044.4	840.293	1142.14	757.356	768.275	1298.41	1065.97	1110.69	1536.96	774.695	1265.48	1232.22	988.712	767.151	781.299	945.694	1248.1	1505.6	1060.86	767.575	882.807	754.858	807.72	1557.51	708.918	2004.02	1726.8	1002.45	906.68	612.465	1123.23	837.591	1334.02	3117.43	932.611	1516.94	462.737
1.47_136.0384n	1.47098	137.046	6168.24	3451.16	2009.9	4937.86	2658.62	1892.48	1357.53	7610.5	1302.03	13699	1101.04	4070.46	5149.45	825.964	2667.63	13384	2499.93	5506.3	14726.1	562.975	4813.54	1444.6	9440.86	10826.3	22769.3	9252.35	1307.78	4085.34	7637.18	1936.16	3250.95	2289.45	13181.3	10166.6	567.328	8589.64	3620.34	650.94	992.576	1665.95	1384.08	1995.35	14248.3	6405.97
1.15_1253.9605n	1.14528	649.969	78.6761	152.471	111.735	126.254	231.072	115.461	161.953	299.934	89.2422	164.925	73.9666	110.66	168.52	105.844	148.709	312.57	93.3871	152.681	169.549	131.697	88.5293	98.4693	150.326	188.779	212.285	168.591	106.233	140.005	133.575	107.972	281.237	102.002	345.349	380.66	101.259	145.36	96.3	171.271	64.8239	142.893	267.009	163.009	340.724	82.6952
1.67_606.1321n	1.671	326.055	1003.7	2871.49	880.239	2493.25	1297.07	1539.79	1574.95	382.665	1900.66	4903.85	5339.79	2739.76	6274.7	6334.3	1468.02	4217.22	2245	667.198	6304.66	2297.59	1850.48	2405.71	2555.91	3310.39	8277.31	3080.62	1852.34	2456.82	3112.02	1008.59	57.9419	2408.65	7300.65	2582.7	1742.18	5847.19	2935.93	1504.48	3428.1	2210.05	2880.05	2358.39	100.337	379.018
1.67_493.1558n	1.671	538.127	131.625	337.39	94.0363	281.688	157.484	188.67	195.683	91.3699	249.541	612.533	664.797	363.725	765.72	735.63	172.883	583.652	282.611	59.2386	751.723	282.079	232.412	312.237	291.801	435.101	1000.98	413.363	229.371	287.35	409.594	125.625	152.485	247.989	1053.08	328.746	219.814	711.027	361.291	176.537	394.679	271.73	325.851	302.708		20.3907
1.67_644.0789n	1.671	345.029	396.822	1190.11	343.202	1083.38	518.952	650.735	634.686	141.877	818.04	1929.8	2280.11	1142.4	2661.71	2728.56	613.304	1797.87	955.234	242.682	2676.22	948.208	750.654	1006.67	1054.39	1514.53	3444.78	1275.82	865.001	1071.6	1301.86	404.122	23.0767	1033.51	3185.6	1131.39	754.424	2551.71	1229.37	625.039	1438.77	903.416	1230.93	960.096	26.4989	115.704
1.67_630.1144n	1.671	327.055	135.822	463.191	114.487	383.729	162.39	200.007	225.374	10.2548	277.452	811.427	867.012	425.174	1028.17	932.191	203.413	673.826	326.327	66.4418	978.905	342.816	257.607	369.747	367.144	535.287	1398.83	487.209	279.965	359.893	457.612	115.461	15.3047	354.35	1230.35	394.876	245.984	946.442	466.793	200.185	528.951	304.792	462	333.736	6.32881	40.6275
1.67_568.1863n	1.671	307.082	4861.17	13353.7	4191.61	10915.8	6018.58	7063.34	6855.22	2380.51	8921.58	22588.9	23828.8	12299.8	23870.9	25603.4	6947.03	19052.7	10307.3	3244.27	26395.4	10155.3	8431.13	10655.3	12003	14633	34954.4	13761.9	8336.82	10924.9	13748.9	4840.47	1115.14	10875.2	32639.5	11511	7763.37	23865.3	13090.6	6830.54	14923.2	9736.06	12773.8	10269.7	607.37	2046.82
1.91_293.1474n	1.91098	276.144	5050.27	16583.3	938.676	4455.06	2385.27	11325.7	2836.96	55047.6	11983.9	934.009	20424	5885.37	15188.2	21829.4	11738.3	384.252	12686.7	1758.49	18287.8	2411.98	8575.36	19853.5	16360.6	975.208	2910.99	11341.8	148017	89607.7	12450.1	62740.9	1.33633e+06	32163.3	894.79	5753.2	91663.2	46872.9	16867.7	10530.1	31443.6	35039.6	46368	10835.4	1519.71	121656
1.15_1145.9214n	1.14528	584.959	165.111	256.601	162.697	203.495	288.82	154.073	203.007	537.278	145.822	228.856	96.2506	162.615	220.345	92.4938	199.345	409.415	124.587	186.204	263.482	211.776	119.691	152.551	239.307	276.856	327.351	191.58	133.342	196.469	204.219	129.073	385.581	130.041	457.609	529.342	162.368	209.137	132.927	216.25	112.076	182.057	327.853	217.117	476.026	106.699
2.25_176.0015n	2.25383	240.017	2.1308	2.91406	9.60236	56.4024	36.9324	1.71721	53.7112	83.6864	12.1725	0.704591	0.493302	5.23458	4.30197	0.502447	1.79414	3.0138	3.4413	60.4546	0.526212	6.769	2.53665	2.5543	1.38227	1.19104	1.31273	8.68129	8.14973	4.34736	5.70432	4.79662	2.66759	3.22625	5.53214	14.902	2.29372	0.807442	1.45515	10.7454	0.401632	9.99799	449.907	4.1919	4096.98	1.28504
2.56_268.0800n	2.5567	291.069	292.061	130.386	69.8038	369.467	155.374	48.2257	59.8283	285.23	52.5947	565.246	30.4253	168.212	312.595	77.4543	113.583	381.278	73.9089	335.909	616.196	10.3759	281.345	49.1546	430.466	135.554	626.248	498.54	64.7118	185.914	332.864	68.8466	9.76452	91.0925	361.48	453.916		595.573	153.464		20.717	24.6759	79.5064	62.188		305.774
2.80_294.6423n	2.7967	317.632	53.8475	244.711	277.796	685.399	227.379	80.522	387.803	331.768	116.837	118.066	112.479	57.0966	421.756	301.222	53.0722	73.2792	85.3463	396.128	95.0353	106.559	126.26	97.3106	170.149	60.7469	157.11	136.642	236.404	67.8899	58.0829	124.966	59.982	134.507	20.4456	143.679	57.4011	193.055	61.5052		147.849	77.827		131.303	4.65483	51.9265
2.78_567.1562n	2.77955	612.127	860.402	2078.22	1643.73	4088.1	2280.42	1377.76	2506.68	385.87	1708.03	2838.93	3602.97	1122.17	3498.89	3137.72	1128.8	741.215	1347.74	1517.12	1335.63	1566.24	1231.57	1869.14	2427.63	1928.77	3054.53	2158.78	2402.59	1293.63	1627.38	849.11	0.368566	2127.2	1009.94	1591.35	1084.38	4029.97	1540.42	552.863	2068.86	575.139	815.168	1357.77	1.40213	363.215
2.47_190.0772n	2.47098	235.048	6452.93	9976.83	8133.99	10341.9	8979.11	4851.58	8683.16	11226.2	5328.57	5702.69	4846.08	5663.48	21950.5	14937.6	6871.61	7076.43	6333.63	8345.83	8609.64	8933.59	8427.62	4123.21	10833	5325.44	9104.71	6533.41	8858.16	10711.7	6979.18	8491.04	18046.9	8440.46	9041.4	6423.5	10307.7	6583.04	6635.15	11486	9225.02	9191.29	10515.2	11380.7	8901.51	6737.41
1.15_1073.9403n	1.14528	548.968	215.723	193.781	217.871	238.871	359.576	238.44	294.975	623.973	185.752	311.841	153.563	228.17	271.367	165.906	248.208	539.204	171.492	330.54	279.815	246.734	186.417	176.055	256.287	366.406	326.362	320.064	169.739	271.928	221.9	163.611	476.398	120.819	657.333	596.756	215.797	233.404	177.884	288.962	103.191	262.646	424.43	277.258	517.154	148.528
1.15_1091.9692n	1.14528	568.974	220.484	278.269	238.549	232.366	309.422	234.558	311.061	500.492	197.821	256.291	152.025	203.393	300.383	182.11	245.045	547.91	130.38	252.808	327.294	250.221	195.784	175.925	326.986	324.405	387.905	283.498	184.251	227.923	220.953	200.136	414.647	202.966	605.077	503.727	231.786	257.154	205.921	278.725	176.386	227.033	460.635	282.342	625.628	115.904
1.15_1081.9314n	1.14528	563.955	209.16	274.565	224.193	264.927	325.442	235.951	304.96	564.192	211.553	333.793	233.497	199.131	403.202	232.706	294.859	543.319	188.306	320.257	393.02	250.288	231.416	226.821	295.755	389.303	412.382	328.675	198.699	241.919	276.796	173.268	398.319	180.267	620.702	588.37	254.506	300.831	190.131	255.161	201.92	257.93	556.472	279.479	517.9	154.444
3.37_234.2553n	3.37383	217.252				3.92656									1788.64	464.355																	7.36664										9.485
3.31_255.9936n	3.30527	238.99	221.266	191.532	176.937	204.874	220.271	199.679	187.279	168.145	202.959	181.342	208.241	205.508	263.026	297.459	222.151	213.237	201.299	189.238	251.3	177.236	207.334	232.047	184.901	207.953	239.003	189.179	181.377	202.568	168.364	219.013	205.141	205.995	195.256	187.348	203.083	232.12	197.54	180.652	211	205.512	202.27	184.567	193.228	184.768
3.46_194.1151n	3.45955	217.104	5165.18	6583.22	5571.78	8373.66	6312.49	4374.69	6064.8	8279.29	4935.12	6072.83	5703.72	4617.46	54647.6	29195.8	5353	4957.81	4541.22	6251.69	6721.98	5843.6	5653.51	4214.72	6187.54	4174.89	6308.94	4449.86	6751.16	6261.56	5052.48	6263.28	8684.42	7157.09	6561.58	4549.97	8163.48	6975.4	5776.49	6241.17	6933.95	6390.21	9611.3	6635.7	7297.21	5804.53
3.51_150.0734n	3.51097	214.089	7.68583	19.917	0.22592	37.5651	3.21585		21.1011	80.7344	3.60237	3.63775	11.5876	0.0948808	36.5988	52.4813	1.7696	1.04901	4.361	6.21267	30.3725		8.11932	5.86569	8.65189	12.6095	27.9194		38.0059	19.7684	0.0162427	6.01739	63.4444	17.2448	4.34613			28.7413			8.73127	2.90798	22.2598		2053.02	131.518
3.49_224.0598n	3.49383	124.028	2.96039		4.24788	89.3731	4.04978		11.586	3.92294		1.75577			4888.98	2959.33			2.68876	19.8245		4.52112			2.33961			2.00303	14.9152			2.83068	5.59764		3.49581	4.03827						19.2182	34.2022			51.8329
3.55_462.3695n	3.54525	485.359	42.0615	37.6571	28.0796	78.2342	12.7253	13.337	32.2007	55.7698	28.3199	60.4446	35.1478	19.7508	64.6008	89.6879	29.1831	43.0509	30.759	28.3909	75.1669	81.9915	29.5025	18.6247	35.7477	22.8744	47.6029	22.0745	33.2339	34.8107	24.0924	30.0769	84.8963	40.0165	41.0863	18.166	40.1273	60.7805	20.7687	25.1408	21.8462	39.9736	59.1407	36.5505	59.0399	32.2511
3.41_567.1306n	3.40812	550.127	2941.68	9333.34	8491.57	14726.8	7599.34	2978.1	8506.87	6194.55	2913.56	4767.44	3143.96	2160.16	3593.71	2883.57	1371.2	2311.81	1882.19	7314.32	2413.82	3092.97	1687.41	2422.43	7202.02	1688.31	3102.42	6061.33	9183.73	2267.4	4137.68	2275.41	420.486	2699.88	2561.15	5450.23	1559.15	6793.89	2269.85	1297.73	2626.33	1886.78	1334.68	2959.94		1932.85
1.15_1079.9583n	1.14528	562.968	181.194	193.938	220.204	274.216	298.632	233.295	259.235	550.411	183.303	226.889	164.608	178.38	233.745	194.864	180.873	422.198	196.281	252.403	260.072	226.774	169.035	147.904	250.517	264.023	261.974	251.068	201.209	208.59	212.145	195.907	450.675	226.743	447.304	480.695	198.099	246.06	171.916	261.908	138.171	198.09	322.767	219.974	487.219	164.997
1.15_1077.9304n	1.14528	550.963	230.961	234.181	216.313	288.508	340.146	199.284	273.299	630.873	220.993	257.401	161.364	199.802	308.863	159.185	229.556	483.753	179.131	283.507	306.128	251.409	141.511	159.797	257.871	351.606	372.033	290.189	209.488	230.927	251.434	205.945	541.496	180.392	549.573	557.203	220.424	270.303	180.305	279.276	188.485	261.024	588.692	262.813	567.195	131.878
1.15_1047.9561n	1.14528	546.967	222.053	286.87	217.812	286.298	339.094	268.258	323.697	624.919	226.066	317.624	206.478	225.699	345.09	204.003	263.841	465.488	192.813	301.904	375.102	276.372	213.527	190.611	357.243	343.571	440.988	308.008	216.002	260.078	246.342	217.879	681.72	210.794	528.594	536.899	226.826	299.059	188.17	291.803	187.753	312.245	458.588	290.079	596.698	124.798
1.15_1061.9227n	1.14528	542.96	229.878	339.346	277.02	302.053	383.135	239.392	330.056	662.553	207.537	304.978	222.573	231.014	364.66	230.049	286.249	543.237	237.979	326.169	376.93	298.723	215.357	230.493	338.839	369.039	392.034	340.341	234.087	307.734	272.707	227.663	565.276	177.986	698.363	651.663	287.59	282.829	231.666	333.686	209.541	267.703	607.332	305.062	599.223	183.626
3.87_462.3696n	3.86527	485.359	43.3397	94.5418	18.0976	116.817	13.3666	26.8905	20.9631	71.4794	27.9018	74.6003	42.7544	18.1089	197.546	194.575	59.2846	49.5202	29.8861	37.7294	126.816	62.7476	33.3502	36.1098	52.09	8.78065	75.0704	24.5162	40.9588	22.729	39.7053	22.9233	151.573	67.4071	56.768	13.2077	100.53	145.753	20.6052	15.6993	64.0021	37.7916	165.864	36.9258	92.9736	23.3993
1.15_1045.8852n	1.14528	534.941	257.395	361.096	292.275	324.769	413.104	275.448	354.841	659.28	273.418	395.682	303.491	326.635	426.135	257.951	321.463	701.651	313.786	391.43	483.541	350.937	254.377	281.548	381.15	521.037	575.7	357.815	244.605	298.01	346.712	258.021	620.363	213.852	747.074	637.608	266.933	324.923	262.45	347.524	223.524	364.394	752.642	362.077	695.192	195.171
3.90_1267.7822n	3.89955	438.256	4894.79	9851.07	8152.63	8029.49	9093.15	4786.5	10589.7	12863.1	5789.45	7368.36	4307.6	3451.01	2717.74	7502.86	4756.58	4905.73	4469.77	8568.29	5872.74	4460.42	5270.97	4143.75	7825.67	4563.86	3787.58	6400.83	10170.4	5479.8	4054.57	6991.51	6402.58	4793.62	2837.21	6597.96	4392.32	3540.92	2679.49	3993.78	6581.49	4248.77	14413.1	5352.31	5164.33	4165.94
3.90_584.6445n	3.89955	648.66	0.290062															0.0862544					0.0422301										11953.8													0.149001
1.15_1037.9446n	1.14528	530.971	264.336	307.065	254.734	332.893	432.533	305.748	367.503	808.22	199.185	366.821	211.644	239.9	392.921	265.957	303.233	505.876	211.862	328.799	386.907	306.161	223.307	213.633	306.021	396.811	417.241	361.862	242.226	270.417	273.609	248.658	669.481	200.681	677.818	644.115	210.213	339.009	218.77	384.743	215.677	349.407	762.588	375.84	672.555	181.239
1.15_1021.9557n	1.14528	522.976	278.566	322.273	254.685	350.375	368.144	265.259	304.161	560.301	193.022	373.139	211.198	243.06	376.808	205.43	256.634	586.646	182.102	284.838	411.327	261.45	187.606	195.416	332.974	441.479	516.222	336.378	233.722	203.018	265.66	204.996	528.265	182.476	623.221	612.297	193.159	339.397	186.537	295.137	144.086	243.9	404.578	320.888	725.333	159.863
1.15_1019.9748n	1.14528	521.986	272.696	334.67	295.401	346.136	398.709	293.343	361.259	654.133	191.48	390.914	202.789	267.466	409.167	170.027	324.338	629.49	244.636	335.665	376.152	345.44	229.569	266.421	343.674	464.55	534.062	402.663	233.858	326	371.348	247.265	597.432	224.285	731.359	699.762	246.793	344.476	233.975	317.697	203.492	290.415	442.787	356.877	616.961	219.134
1.15_532.9767n	1.14528	516.006	837.184	1142.41	1031.86	1397.59	1402.61	1079.51	1260.93	1956	881.704	1234.03	940.468	907.82	1491.9	996.522	1249.65	1646.35	874.677	1225.28	1442.52	1159.82	814.481	994.701	1162.87	1148.31	1360.8	1186.96	1051.32	1004.68	940.391	901.99	1648.83	767.827	1906.2	2162.29	1028.19	1300.02	850.534	1209.98	783.524	1268.13	2503.15	1217.69	1439.4	598.12
4.05_238.3024n	4.05383	261.292													5537.93	1824.5																											4.47013
4.09_975.2764n	4.08812	340.754	12.6774	6.16547		1.54083			25.5157	7.20493		691.513		4.49731			12.857	1168.55		15.697	206.196				347.004	525.714	391.64	6.08478	2.91181		41.1383	4.85118	1.27486		109.181	3.67937		6.58412		18.7139		8.13968	0.110028		97.5665	240.859
4.05_194.1147n	4.05383	177.111	13.357	46.6642		69.2698	20.2255	11.6841	14.0284	117.229	17.0625	9.62197	64.3536		2099.54	878.73	6.89947	2.81577	17.195	43.5647	73.3299	6.16485	8.4771	11.0103	38.346	3.46041	63.7821	24.279	55.5179	19.8204	17.8004	9.66371	105.174	67.4965	32.1676	11.7778	43.0515	98.4667	18.0876	4.15614	57.1694	2.56464	185.242	36.6252	33.392	111.145
1.15_1003.9372n	1.14528	513.967	290.159	318.74	302.574	332.026	392.74	279.789	370.449	750.167	223.021	422.593	294.035	263.54	384.153	193.153	308.978	576.137	257.398	357.457	436.376	301.235	253.33	243.65	351.626	444.175	489.211	333.848	262.485	275.292	346.158	219.756	625.922	242.286	669.305	641.047	241.172	362.827	224.045	337.716	190.897	273.883	512.433	347.687	591.638	182.556
4.11_252.0897n	4.10525	316.105		3.36791		35.7356			42.7512	21.1262	44.8464		5.63623		84.2873	145.225			30.1968	16.6563		90.7169	14.9277	39.3414				16.1942	668.246			4.24983	7.91474	20.1503			699.451			36.2036	60.1003	19.5073	12.6615	59.3479	1104.16	191.092
4.11_336.0431n	4.10525	359.032	0.825485			54.9124		5.89157		35.8293		16.9366	9.18663	5.79587	88.1148	64.0988	8.74184	18.5733	11.7431		50.1395		18.0423		9.73869	9.52228	44.4259	6.25087	2742.05				26.4783	25.8785	16.7712		2671.22	68.9932		205.634	20.9654	201.479	27.9914	6.0943	4191.89	967.868
1.15_452.5132n	1.14528	475.502	145.204	160.811	217.803	210.358	359.067	218.758	259.322	852.918	141.42	264.082	37.3664	194.309	109.131	44.8893	154.658	483.151	137.424	257.452	206.811	307.913	106.358	62.6987	165.187	258.445	339.307	335.234	181.151	224.287	245.199	139.049	416.247	102.852	741.039	613.935	164.566	100.067	161.432	287.421	57.8316	248.858	992.639	314.531	670.187	109.627
4.12_139.0073n	4.1224	203.023	1752.7	1908.92	1078.23	4077.02	1110.25	1099.29	1483.01	2063.4	983.791	1519.58	2415.93	1355.77	1549.52	1633.62	1122.36	1294.02	954.533	2699.59	1910.64	995.394	1873.24	1149.85	1272.85	1559.45	2367.27	1546.01	23117.6	1778.1	992.336	2075.01	2866.85	2256.5	1424.1	1740.03	19671.6	3499.05	1108.24	4971.53	1339.17	2169.94	1438.69	1145.04	30606.8	11282.9
4.12_277.5227n	4.1224	242.509	29.1716	41.0946	18.1373	73.7334	14.3601	22.1672	0.779712	9.0805	9.79188	59.4473	21.0669	41.9263	5.59144	5.83765	8.46585	66.6723	0.229958	21.2399	42.4594	9.84395	0.0871554	19.3006	39.5948		24.3742	27.656	741.449	35.5796	44.0667	2.40557	22.0172	10.5935	40.8134	20.2186	817.305	18.2215	22.8294	59.2195	5.00074	7.35359	0.461298	14.4661	929.967	338.388
1.15_894.0076n	1.14528	459.002	260.455	420.021	347.216	464.492	528.165	354.101	391.878	1199.58	294.442	576.503	352.888	325.82	517.501	302.207	407.676	748.059	249.181	476.854	597.901	385.721	245.33	343.025	464.195	598.619	641.782	416.125	310.222	311.308	346.408	187.153	901.628	291.215	965.594	790.017	289.299	486.567	297.289	472.788	272.65	418.004	1650.32	350.946	1199.24	203.033
1.15_891.9430n	1.14528	457.97	417.537	496.889	466.399	546.881	633.737	410.19	576.968	1058.72	307.528	614.967	428.163	393.781	530.433	346.905	396.458	910.818	411.851	519.023	680.787	490.479	296.463	315.288	501.74	618.424	837.646	499.365	333.238	298.497	379.41	289.93	827.114	291.029	1158.12	1095.99	316.712	535.374	337.316	488.941	279.59	367.39	928.687	470.733	876.597	215.751
1.15_455.2000n	1.14528	456.207				1.63549			7.87339		1.95598											2.12883						1.5475		110.065		0.155809	556.924			48.1453	83.2415			35.566		16.5306		29.3065		85.7977
4.21_276.9946n	4.2081	341.01				0.186124			9.98403			0.0921843	0.0483508	0.0150536		37.3732					0.205079		0.126728	0.00281906			0.00675551	0.000288191	132.914	0.112745		17.5558		7.59041	0.100372		109.487	1.08856	0.232934	6.19336		9085.86	44.1171	0.047408	302.867	35.7376
1.15_839.9554n	1.14528	442.967	435.931	476.761	555.028	648.334	745.938	507.579	739.039	1036.96	411.034	536.05	415.849	435.042	537.267	408.612	515.275	772.465	404.575	637.984	569.72	565.879	435.742	417.773	487.053	576.891	647.442	621.868	447.639	505.981	504.011	463.137	684.258	348.724	909.258	1087.81	452.378	417.339	440.217	543.317	351.809	496.326	868.868	579.866	705.202	309.06
4.23_316.0281n	4.22525	339.017	1.6638	0.718081	1.29358	18.2761	2.3417	0.396868	3.74237	3.3864	1.33256	1.1338	0.0864385	0.538437	0.167553	1.0648	0.788163	1.05615	1.21775	3.47886	0.9216	1.54212	1.39129	0.5026	0.964949	0.438687	0.287889	2.4642	1.66037	2.5182	1.83112	0.255547	0.976086	2.62155	0.714608	0.732207	21.1354	0.167148	0.531379	2.34519	1.59442	31.5735	72.86	0.736321	119.676	973.734
1.15_852.0559n	1.14528	438.026	248.939	336.488	375.014	399.881	485.583	328.73	438.511	871.401	267.797	430.504	213.244	334.527	390.456	190.084	315.908	643.142	269.732	445.445	480.561	391.517	240.072	246.042	395.506	448.692	501.278	420.561	295.581	333.876	366.699	224.134	860.554	205.07	662.896	736.373	282.384	353.669	280.211	420.535	179.181	385.861	828.557	427.015	1026.49	241.835
4.24_593.3089n	4.2424	319.644	458.554	1194.15	1727	1952.25	1517.43	602.713	1878.51	2088.29	701.824	565.592	431.204	404.779	1314.32	967.935	535.828	504.432	493.863	2128.54	426.598	696.788	613.66	605.493	900.466	369.276	514.557	714.066	1463.49	528.704	445.617	630.602	815.753	577.485	363.94	981.068	312.371	739.008	298.102	339.496	693.676	446.935	834.624	720.509	294.519	427.978
1.15_362.4896n	1.14528	426.505	97.6694	139.943	160.574	183.632	216.172	133.1	204.071	301.654	111.785	102.344	37.5678	133.79	136.02	51.6306	115.211	175.755	160.074	178.349	107.539	168.287	109.456	64.1461	141.23	103.935	137.407	230.539	129.711	189.675	145.702	103.521	243.59	118.21	256.497	339.621	140.527	85.6975	159.68	192.127	67.6712	172.835	239.556	240.648	141.507	95.1936
1.15_425.0601n	1.14528	426.067	340.265	340.634	512.65	262.147	1119.36	766.524	1025.19	769.158	559.827	426.193	367.577	632.609	573.307	359.425	383.979	1567.19	632.58	522.812	293.317	914.016	452.545	467.797	451.074	631.437	367.72	1210.93	412.914	666.484	693.242	430.427	1107.97	348.983	3168.77	2398.38	628.799	350.474	635.769	843.683	436.665	617.188	732.976	1140.49	311.472	171.543
4.26_1239.5815n	4.25953	428.856	981.233	1247.97	1448.82	1543.68	1543.25	1044.47	1617.18	1578.44	1026.41	1070.18	867.157	778.87	905.447	1181.78	985.559	845.566	866.416	1217.94	872.359	941.281	1021.65	931.101	1279.98	1075.14	895.827	1190.57	1519.32	1164.62	918.229	1284.47	943.499	1112.82	881.507	1294.96	852.118	1062.35	695.158	975.473	1239.32	783.176	1815.8	1051.47	505.134	855.65
4.26_1201.6339n	4.25953	416.207	1944.31	2780.36	3368.95	4251.31	3848.63	2626.31	3375.71	2923.68	2096.71	2261.04	1533.91	1455.9	2247.56	2345.84	2363.2	1646.2	1902.01	2371.65	1554.89	1893.39	1903.78	1965.24	3302.88	2893.86	1960.9	2385.7	3828.6	2217.72	2217.9	2462.9	2076.09	2386.12	2098.15	2634.17	1652.37	2874.11	1305.64	2824.65	2463.6	1425.87	5513.94	2266.92	1277.92	2031.8
1.15_233.0055n	1.14528	297.021	1327.32	1696.44	1535.5	2388.99	2630.56	1893.68	2532.63	4074.1	1465.74	1793.87	1118.96	1466.75	1924.82	1316.25	1522.96	2630.68	1137.85	1842.69	1796.14	1659.65	1125.17	1399.96	1569.08	1597.98	1269.2	2025.07	2207.02	1390.31	1190.08	1602.32	5126.54	2693.05	3975.74	3558.74	1758.84	2210.65	1274.24	2169.1	1127.82	1590.52	3848.05	1836.76	2842.46	878.726
4.29_722.4094n	4.29382	256.465	57.523	151.305	540.583	407.874	588.088	208.444	190.188	148.038	70.8428	38.9979	15.0965	167.134	492.652	337.788	306.296		69.0556	172.728	8.38034	99.7605	26.4357	91.6108	260.443	139.118	67.7516	26.5535	703.403	24.8835	77.2533	65.8718	525.406	254.617	69.2854	37.7527	31.7401	173.022		523.251	141.484	3.03122	1111.64	50.3246	202.48	185.841
4.31_816.4053n	4.31097	431.192	367.848	686.236	999.172	918.256	1190.1	792.063	353.805	715.322	232.083	284.513	163.356	116.658	267.641	535.176	703.963	248.808	262.175	367.989	167.499	279.989	94.9692	529.415	1031.14	998.498	485.323	248.404	1376.09	121.641	540.842	132.687	731.2	308.71	734.769	408.449	117.547	822.391	33.0697	1174.11	354.732	15.1816	2961.22	231.201	444.286	524.157
1.15_766.0528n	1.14528	406.016	294.175	322.134	487.249	614.765	683.826	433.743	637.542	1094.11	369.85	556.743	290.917	335.03	551.647	286.759	420.931	680.168	308.213	580.326	652.661	411.356	324.814	295.231	406.51	523.402	668.056	626.745	336.956	459.088	375.816	364.704	982.294	277.678	876.975	885.45	356.075	442.497	332.792	499.272	280.354	499.245	1448.14	484.248	890.738	281.432
4.36_187.0631n	4.36238	188.07	8194.5	15818	3258.08	5437.82	12152.3	18167.9	5027.91	8112.39	10718.7	9863.26	17868	7982.03	24359.5	17024.1	11280.5	13151.8	13641.4	5100.52	22673	8068.68	7342.69	12827.9	14632.7	13273.1	15265.1	12479.5	4912.16	52203.9	15108.2	16431.8	56259.9	19708.4	25780.5	10049.7	8996.51	10077.3	10337.4	10099.6	26157.7	12485.2	45166	10484.8	17215.2	2105.79
4.36_1264.7345n	4.36238	437.24	716.457	1038.86	2103.03	1658.78	2488.08	1278.81	1008	701.72	642.216	516.542	348.608	245.418	483.435	919.766	1499.58	295.606	581.214	522.216	370.201	573.804	296.558	683.613	1357.89	1213.23	516.935	342.875	2518.01	311.502	755.564	349.347	1344.64	608.5	611.332	428.063	281.328	907.032	121.278	2206.33	991.026	142.481	4451.2	396.216	964.759	1115.59
4.36_94.0795n	4.36238	158.095	1974.41	2863.14	1613.88	2928.31	2228.96	2091.78	2016.36	2606.71	2081.26	2274.63	3151.85	1722.88	3400.32	3906.28	2213.5	2223.52	2044.1	1847.08	4097.27	1768.9	1981.5	2249.06	2689.93	2243.28	3728.21	1950.45	2303.76	3481.79	1998.64	2430.24	5073.07	2782.17	2681.05	1730.72	1854.97	2954.45	1817.08	1874.08	3320.38	1842.42	4065.07	1877.18	2913.93	1586.3
4.45_978.5271n	4.4481	341.838	869.741	1059.34	5624.71	3001.47	4250.06	668.372	1550.76	1335.53	434.008	335.272	73.048	83.671	203.059	270.755	1483.11	122.487	393.975	1353.15	107.516	301.997	128.166	221.256	1322.84	471.27	113	137.306	3470.9	95.9594	395.075	184.44	2939.83	419.955	390.189	145.014	201.448	271.93	41.8867	2598.64	522.318	48.2101	3523.22	209.235	200.897	2088.67
4.47_177.0454n	4.46525	160.042	0.103094		1.98736	16.1801	0.326464	251.075	368.269	10.2133				0.0018634	61.1885	5.74721	0.0195448	172.581	0.000160629	26.0636		0.192234	350.111	0.10573				116.037	670.46	35.4169	0.194631	425.098	25.9847	474.753	0.231734	2.92731	0.0365077			1552.56	903.125	412.918	3.74806	226.475	327.81
4.45_540.4024n	4.4481	585.374	138.5	106.849	117.991	146.123	94.407	99.048	135.664	90.8524	123.431	141.242	112.403	80.555	133.509	125.68	124.158	74.4175	103.502	128.999	136.557	172.044	107.004	84.2959	98.2598	73.2636	136.191	85.9239	79.7064	101.411	85.1686	132.998	118.176	112.485	96.3981	61.3712	101.588	148.304	102.107	60.2528	104.499	70.1791	153.377	102.046	102.786	102.582
1.15_399.4846n	1.14528	400.492	60.0326	67.5438	95.8895	126.924	164.932	95.823	147.871	361.528	65.2042	130.648	33.0217	100.167	91.2843	55.608	71.9801	196.32	65.5127	147.711	97.2774	130.352	62.0788	57.1364	78.4107	138.425	140.144	118.408	108.129	105.677	79.9759	92.0787	358.043	73.5104	216.167	235.578	86.5487	80.0577	70.5502	128.942	23.5388	120.113	295.977	127.305	246.414	67.8549
1.15_673.9679n	1.14528	348.988	492.399	554.208	582.128	1116.3	922.541	742.979	812.022	1656.47	565.574	759.205	662.193	573.839	1066.49	797.576	731.736	1126.66	505.763	733.52	1083.68	708.15	544.279	582.091	653.523	950.892	1241.53	750.735	744.73	707.73	597.605	508.931	1863.73	527.045	1169.11	1000.56	729.897	1013.03	547.434	804.462	440.15	832.815	1861.9	605.928	1662.97	473.713
1.15_749.9389n	1.14528	397.959	532.158	528.63	521.685	713.034	610.15	481.25	645.685	1085.42	415.166	649.177	349.485	459.886	595.175	395.486	536.145	786.889	553.946	709.478	612.121	478.095	465.166	387.694	740.907	620.008	508.985	624.974	468.787	580.042	463.856	542.156	926.344	516.251	898.084	964.833	440.836	575.465	404.374	612.124	393.979	606.579	793.251	623.256	631.257	344.791
1.15_697.9671n	1.14528	360.982	608.676	784.065	760.902	1034.59	1084.29	742.162	985.824	1330.62	712.661	922.415	750.066	699.172	934.317	786.162	783.169	1133.98	663.776	972.479	983.563	766.713	600.285	695.982	814.056	1064.9	1221.58	838.574	708.386	706.958	645.687	688.354	1058.75	495.002	1332.67	1147.63	731.585	826.519	618.461	706.332	671.271	780.622	1555.82	714.445	1230.59	465.484
1.15_737.9550n	1.14528	380.976	694.124	784.364	711.427	1145.86	1164.97	714.601	1132.62	1791.66	644.734	974.572	611.778	697.265	955.81	682.952	747.8	1457.69	614.059	919.029	1240.82	739.403	581.604	540.606	866.352	1072.92	1963.4	938.738	623.623	750.581	674.887	621.916	1439.23	867.516	1950.89	1678.69	738.549	887.39	648.016	824.941	503.202	709.892	3488.25	900.894	1460.29	449.252
4.56_1134.6642n	4.5624	393.883	1059.32	1590.57	1623.1	1147.62	1595.57	1232.99	837.996	681.764	768.55	707.855	373.852	579.521	1059.96	1221.03	1687.39	905.149	875.863	871.063	730.812	662.909	532.971	898.84	1579.58	444.428	384.939	678.724	2356.71	247.206	1137.12	651.724	3471.53	541.244	1443.22	786.031	569.413	1100.74	361.844	2421.04	720.68	323.703	6351.9	626.354	2157.23	1148.81
4.58_460.0943n	4.57953	242.045	78.6819	303.733	688.396	3844.11	1580.4	1658.89	4121.46	585.372	3037.71	349.251	1742.46	93.0985	4883.74	5584.76	920.325	261.636	1761.46	823.326	92.986	5229.5	1358.77	2023.71	591.724	263.915	228.778	1715.24	4075.03	776.861	557.192	1563.75	341.893	2683.8	451.05	1257.93	817.596	952.9	546.904	1487.46	3296.39	1263.59	979.793	3814.16	341.959	161.066
1.15_343.4740n	1.14528	344.481	622.187	853.861	673.179	664.734	1010.43	796.812	763.172	1653.55	832.235	1333.99	861.853	882.111	822.335	645.215	800.169	1642.34	844.314	723.941	853.402	932.893	752.057	761.099	802.328	1178.4	1056.91	978.994	616.653	848.125	995.312	645.339	751.561	488.369	1957.41	1315.15	893.935	692.556	863.103	826.179	734.977	965.382	1552.02	817.855	827.451	329.794
1.15_378.0471n	1.14528	343.033	693.408	797.289	956.419	1178.23	1619.31	978.555	1621.07	1616.02	764.218	646.105	405.223	744.778	788.261	536.584	637.313	1441.93	494.307	1055.42	655.887	691.104	552.957	559.089	766.857	767.335	546.178	1114.13	1014.06	629.425	543.974	796.018	1644.05	1293.5	2308.64	1916.2	828.627	899.406	576.22	905.043	445.654	578.96	849.64	956.299	694.064	447.502
4.63_282.1679n	4.63097	305.157	2729.11	2694.46	2393.38	7057.47	2996.7	2251.88	3017.71	7547.39	2203.46	2204.43	5447.58	1907.8	202408	80676.7	2260.71	2198.66	1961.87	3293.33	3270.1	3446.18	2211.37	2108.16	2703.64	2400.21	2981.32	1857.71	3281.07	1952.36	3242.52	2698.47	5073.26	3063.98	6133.5	2035.01	5874.9	3993.62	2070.64	2685.1	3387.27	3287.05	16440.7	5880.69	3100.14	21443.7
1.15_330.4848n	1.14528	313.482	78.6943	128.195	126.944	165.671	172.883	110.9	175.087	243.998	96.879	96.1006	72.3743	111.645	113.647	66.3288	127.195	132.424	93.0281	143.157	93.5217	127.309	90.0775	78.5993	95.4473	93.2292	88.8129	164.637	86.098	120.922	89.8974	115.488	121.156	62.6506	170.892	209.257	109.883	103.955	96.6662	133.625	63.4454	126.368	149.008	125.874	77.8711	61.1768
4.65_1306.7558n	4.6481	451.247	256.489	434.863	819.801	718.576	888.997	499.569	278.82	407.703	198.311	157.191	88.3034	71.5293	3627.57	2102.11	792.517	112.376	214.125	233.535	72.4893	235.551	122.623	304.898	495.937	297.266	113.138	66.7237	1180.88	89.9	249.06	63.6999	2121.36	207.037	264.633	134.758	84.445	346.645	15.3319	1216.09	309.624	61.0734	2752.85	119.398	914.054	512.332
1.15_364.0376n	1.14528	329.024	1068.56	1769.3	1331.02	3537.79	1924.05	1185.28	1963.49	5917.2	1177.43	2333.1	1232.1	1083.26	3081.07	2005.77	1294.84	1956.2	1048.54	2140.05	2073.85	1206.69	1278.54	953.734	1747.22	2031.97	2850.05	1507.96	1821.27	1439.44	1000.49	1787.19	4682.58	1200.94	2308.6	2720.77	978.705	1703	1140.02	1429.54	1131.47	1801.78	3181.14	1244.67	2535.76	986.428
4.68_440.1519n	4.6824	485.123	117.802	388.03	97.9906	271.881	176.178	354.309	210.53	203.031	332.551	351.918	280.503	182.562	1474.33	810.531	261.35	175.929	95.7173	161.092	256.26	293.714	718.589	369.012	222.732	316.866	565.137	166.121	469.617	19425	70.9905	79.1929	14881.4	19057.8	109.193	441.964	246.215	659.976	164.299	29.2677	566.709	3644.69	161.523	143.131	327.717	598.113
4.70_235.0764n	4.69953	140.527	1.90522	48.5207	169.216	314.783	121.529	0.29221	144.123	346.278	7.42821	1.43415	6.77294	21.5534	50.9004	54.3051	4.76818	10.8373	1.58725	189.546	5.15404	6.3589	934.313	0.6008	14.8752	10.2826	2.33196	0.448799	135.679	4634.09	0.270876	16.3653	2962.03	4913.33	1.37746	32.5525	3.85625	3.18413	5.26468	58.1309	2.38153	2171.53	17.9844	5.42584	694.16	19.083
1.15_566.0437n	1.14528	306.011	550.147	908.57	667.221	953.784	903.392	720.97	801.519	1374.13	636.751	1132.96	567.697	630.25	868.187	522.629	792.715	1052.23	560.835	804.23	1191.64	796.052	609.388	632.869	903.309	1010.85	1625.97	775.553	709.987	545.021	614.786	571.533	911.723	392.018	1238.6	1016.94	670.419	870.384	525.178	700.282	603.338	695.777	1435.73	713.901	1832.58	423.183
4.70_265.0257n	4.69953	266.033	50.4138	299.175	87.5317	3336.03	290.893	118.902	226.943	4358.43	290.693	198.737	279.719	551.986	264.416	1166.12	244.656	289.79	112.932	327.35	591.144	207.586	4618.5	115.168	142.688	578.74	495.742	102.078	842.925	18276.4	110.428	659.465	20214.7	20986.2	152.328	1481.21	372.181	215.379	353.955	2620.93	374.169	9603.28	114.489	383.486	5284.72	592.227
4.70_701.1812n	4.69953	373.58								0.097312			1.51715							1.16346			80.4919							8409			5532.22	7583.1								1105.15			29.6911
4.70_379.0993n	4.69953	443.115		47.3967	83.3745	425.942	175.852	81.1756	318.55	78.3604	108.586	75.0322	77.6801		277.737	422.131	24.4764	41.2637	68.2607	214.442	31.2626	202.691	706.418	83.1882	102.004	150.087	173.708	198.492	280.319	6445.53	63.3671	113.184	6610.45	6871.53	165.338	118.493	16.5383	148.513	40.8698	103.149	146.487	2094.75	73.3982	173.297	596.749	6.46047
4.70_394.9699n	4.69953	417.959	2.37352	1.26045	0.186214	38.1289	0.808248	0.0985026		78.2172	8.45002	6.58397	0.000515493	1.94072	5.49374	43.5424	1.65311	0.531587	0.710661	0.0141758	33.98	0.600912	405.339	1.44383	5.91817	13.455	44.6068			1390.93	0.0743432	0.23812	1574.46	1352.65	12.9445	28.7604	16.4942	7.70727	1.47747e-05	50.146	14.1812	781.571	8.06217	1.18666	367.999	5.37079
1.15_539.9964n	1.14528	281.996	260.612	373.213	457.366	571.982	496.131	374.984	575.948	840.744	342.815	275.341	247.045	343.89	322.859	327.004	313.767	354.206	319.654	510.118	301.152	432.878	301.443	295.677	321.861	354.613	255.098	468.741	462.335	376.385	334.609	378.051	509.274	323.108	391.263	569.092	390.976	279.638	317.295	409.295	278.047	296.327	211.175	446.109	301.67	237.567
4.75_1279.7820n	4.75097	442.256	513.439	983.928	3682.7	3241.3	2388.28	243.354	2586.58	2072.55	108.399	251.828	37.3964	128.942	103.104	51.8309	120.779	70.2113	69.0665	3761.09	80.7577	143.865	190.317	81.1772	637.715	109.246	99.8148	181.443	1759.44	94.5144	82.7757	341.305	229.328	221.924	15.0274	243.054	65.9433	114.776	7.38929	109.1	63.5112	84.1029	348.527	84.9648	122.245	654.024
1.15_529.9367n	1.14528	276.967	1677.87	1867.8	1524.28	2252.21	1958.12	1626.6	1700.24	2089.53	1549.64	2032.86	1996.8	1584.12	1880.53	1702.45	1759.46	2297.7	1535.93	1788.23	2213.86	1526.3	1433.43	1733.61	1914.06	2328.46	2176.79	1566.71	1703.54	1446.5	1551.81	1641.9	1697.43	1664.42	2634.68	2000.08	1620.42	1938.91	1515.99	1504.42	1709.6	1336.59	3020.9	1581.45	1611.84	1314.79
1.15_502.0676n	1.14528	274.023	229.113	341.084	411.881	379.883	550.033	272.084	531.697	610.257	293.706	501.206	298.536	346.446	249.021	172.245	186.714	629.868	218.215	337.498	316.62	496.679	209.531	206.656	263.983	432.239	492.26	645.876	294.552	349.445	365.584	118.363	336.019	207.868	818.021	572.301	243.998	275.776	317.209	362.973	250.995	233.513	108.241	555.949	44.9374	112.154
1.15_279.4816n	1.14528	262.478	216.716	291.026	285.421	443.529	364.468	211.311	347.843	465.725	196.625	244.602	170.502	176.814	283.277	204.834	230.963	322.251	192.178	407.058	294.642	203.228	166.882	184.998	217.662	281.746	312.694	258.562	232.725	210.993	207.722	212.554	270.07	215.597	309.949	297.33	186.922	223.103	176.482	198.129	153.722	206.226	400.641	209.543	252.685	138.05
10.01_183.1620n	10.0081	184.169	151.476	163.677	171.195	228.632	144.515	123.235	145.676	463.881	147.301	163.581	205.404	146.662	196.645	290.417	116.97	159.806	137.618	158.112	247.796	123.275	121.981	150.297	169.727	117.245	255.49	125.383	163.368	126.206	118.424	131.09	206.755	173.852	135.755	110.415	145.506	206.847	118.551	124.665	175.519	123.551	263.066	115.892	180.508	119.055
1.15_238.0140n	1.14528	261.003	389.85	622.985	393.448	966.777	497.164	406.246	550.804	1197.85	308.98	734.639	444.059	396.76	617.077	342.002	426.408	732.123	347.611	543.937	812.191	371.668	326.689	320	582.896	702.494	1098.25	421.332	558.061	373.044	357.072	441.31	1117.37	494.161	754.822	699.734	380.52	576.216	365.721	464.483	314.022	433.827	610.447	367.055	796.515	265.556
10.03_1482.9566n	10.0252	509.981	11.4085	279.831	20.0028	99.1523	34.7682	43.0301	25.5829	8.63521	8.26831	57.3967	41.3464	27.6297	231.034	120.59	61.802	130.465	93.157	68.3836	540.315	45.9129	32.0038	30.2369	84.1343	40.9017	28.1931	33.52	153.898	11.1225	18.4005	125.095	27.2847	48.5826	195.139	63.848	62.2027	13.3229	51.1653		60.6739	271.427	10064.2	73.7574	30.55	33.5476
10.08_336.0744n	10.0767	381.046	239.616	854.833	584.91	4353.13	750.159	401.494	1347.03	283.686	870.518	311.566	219.037	237.556	1201.51	831.422	476.79	266.185	433.482	934.406	177.445	940.95	1092.79	407.846	494.856	172.24	298.933	709.161	958.558	533.461	175.06	946.835	165.714	920.975	183.321	785.303	231.436	403.211	173.883	312.355	606.4	580.53	270.156	777.482	173.518	287.025
10.04_655.0645n	10.0424	678.054	184.882	11.5087	40.3459	87.8986	22.719	321.449	620.709	91.5459	74.9118	0.160932	221.096	60.6422	66.4425	48.1771	82.4853	181.722	85.5833	68.2413	233.411	8.09043	1437.64	0.285054	0.477041			67.8728	29.1138	513.485	21.0699	1275.45	346.702	1896.3	73.3953	388.358	82.4991	620.756	452.703	184.365	76.3178	1593.81	95.8427	682.506	1617.98	13.0251
10.04_595.0767n	10.0424	659.092	143.298	90.1269	24.8604	17.9811	8.85565	644.028	947.847	254.183	202.597	63.067	557.052	185.424	194.716	169.496	317.684	388.62	244.339	181.061	603.233	36.8796	2167.28	118.961	43.9283		17.3929	187.712	83.4562	827.944	77.3618	1856.92	458.754	3185.48	196.998	709.173	193.892	1144.47	833.577	398.135	340.855	2488.1		1239.9	2571.04
10.15_318.2758n	10.1453	363.247	558.311	832.228	453.907	826.475	589.702	624.497	697.636	933.021	522.256	717.334	920.813	514.807	735.208	924.229	621.939	572.903	512.548	497.411	1006.95	430.599	548.855	588.824	718.783	579.475	939.436	495.037	749.553	610.978	488.113	660.499	1026.87	820.596	627.219	1047.35	518.995	1252.51	482.83	836.339	890.034	517.526	965.465	473.317	816.319	508.321
10.04_581.2084n	10.0424	546.194	3026.98	3766.61	3003.61	201.904	1726.12	11415.8	15208.6	5949.23	5030.9	3154.05	9676.21	5341.23	7460.97	6604.72	6595.76	7670.76	6083.85	6301.43	11533.9	2205.6	31379.3	3700.15	2455.71	995.105	2298.99	5073.5	4441.24	14111.1	3123.58	27147.1	9015.45	46683.9	4926.42	12673.8	5392.84	18185.1	13293.7	7597.7	7542.45	37474.6	623.18	19454.4	36934.6	1536.59
10.18_278.0169n	10.1795	261.014	1721.58	2375.64	1521.47	2649.59	1810.37	1621.38	1751.64	2266.94	1681.43	2138.48	2184.79	1663.24	2768.22	3059.22	1801.94	1814.63	1735.62	1627.42	2731.13	1570.58	1700.66	1798.62	2334.38	1749.93	2858.1	1617.07	2267.13	1644.77	1641.11	1813.99	2593.3	2367.07	1821.9	1535.63	1653.25	2491.57	1623.09	1605.86	2534.48	1619.53	2092.64	1599.31	2191.3	1610.67
10.20_1575.9457n	10.1967	540.977	126.913	415.354	742.82	126.152	155.91	213.844	225.38	460.604	60.7023	161.471	164.95	237.282	1824.18	827.325	218.131	240.968	162.725	447.31	835.563	189.296	105.373	116.794	141.787	98.7739	120.974	94.3119	157.961	104.307	117.943	312.364	123.255	137.202	337.344	90.6294	228.071	99.7495	108.031	89.2233	144.962	412.22	11232	108.098	140.019	148.674
10.20_1570.9802n	10.1967	539.322	78.529	242.721	30.2106	39.8096	80.8962	118.293	48.3995	21.3646	30.3584	33.6811	49.2108	83.5225	536.317	305.213	71.7729	76.1009	117.037	84.4401	497.232	61.9545	40.832	55.5088	73.1072	38.8995	24.0743	32.1512	105.368	44.5347	24.8794	109.077	57.2119	26.1913	171.864	38.7113	116.086	57.1888	50.9907	26.2839	55.1478	225.785	9499.09	25.2439	81.7172	40.8846
10.27_324.2154n	10.2652	347.205	85.8006	185.299	180.659	259.894	144.92	94.446	186.001	177.362	203.22	99.8692	385.58	105.928	355.883	342.167	145.907	115.567	94.4969	216.809	322.867	97.8179	114.289	115.663	197.444	101.287	202.339	117.873	131.106	199.757	85.915	298.517	289.503	202.841	84.3077	122.943	97.2103	338.487	572.429	178.031	248.235	186.154	457.859	121.063	253.18	130.165
10.30_1615.0156n	10.2996	554	24.235	283.945	121.932	67.9046	67.9678	68.7501	6.84244	164.052		59.2555	53.5618	39.828	366.161	149.897	71.786	104.866	107.853	39.4518	498.903	60.4807	21.5092	36.2688	113.469	22.6805	15.1175	50.0786	36.9251	7.4866	29.3778	108.847	54.5953	80.583	165.5	28.5551	110.002	107.624	62.6573	8.2258	58.2285	263.072	7416.33	8.3016	60.1461	40.8949
10.33_377.2476n	10.3338	422.219	3186.87	4271.85	3061.89	4543.93	3462.19	3020.28	3977.56	4403.45	3335.37	3644.52	4811.39	3275.05	6536	5806.71	3599.31	3427.14	3058.67	3721.03	5433.88	2712.5	3485.73	3524.73	3916.31	3427.79	5221.53	2825.38	4356.94	3714.95	2900.27	3842.39	4745.79	4050.48	3648.98	3343.59	3188.53	5000.07	3105.7	3115.77	4448.54	3887.69	5771.36	3016.93	4153.41	2997.98
10.30_1619.9795n	10.2996	821.988	40.7298	186.275	62.2722	1713.04	73.0945	91.2122	22.9815	17.5496	12.6287	32.4816	11.6843	52.5486	173.469	36.7715	155.644	135.239	115.661	64.9837	363.097	38.4279	20.7063	42.8951	7.95529	15.5186		21.3068	36.5595	11.6971	26.6201	104.105	49.4047	26.8759	144.87	15.9389	86.0481	7.36621	57.8401	113.99	6.59683	353.845	8460.42	10.4396	28.3513	145.743
10.44_526.2075n	10.4367	590.223	636.585	1604.5	669.197	61.1822	516.82	502.37	897.538	778.495	1153.47	1246.82	1534.21	1460.36	2136.6	2023.02	1495.16	166.042	537.781	2648.02	2297.02	474.273	2852.01	906.115	469.046	496.798	1054.31	60.2632	1748.95	2651.14	718.369	1804.95	486.677	3301.17	556.031	3366.78	1366.68	2712.12	1947.66	162.054	1685.13	2530.56	35.0506	2127.9	642.382	357.423
10.25_213.1716n	10.2481	236.161	5132.42	4515.21	3538.67	6620.9	3386.7	3212.63	4379.36	4649.29	4678.21	2551.12	7042.48	3582.45	6068.46	7950.67	2192.46	5011.87	3610.82	4464.42	7760.72	3354.11	2912.24	2064.82	4416.17	1688.81	7818	3459.19	2972.66	4290.16	3083.1	2816.79	7461.39	2697.46	2788.18	3103.66	4016.12	7269.45	3279.56	3555.63	5450.76	3557.42	10914.9	3108.97	5511.98	3382.97
10.49_278.2176n	10.4881	323.189	699.585	2065.63	941.15	1227.05	748.222	495.801	918.834	1232.92	691.95	739.717	1639.91	663.694	1245.1	1242.88	589.791	1072.24	604.192	1281.7	1526.85	641.552	979.938	544.138	1338.35	609.631	2052.17	1024.91	1148.48	866.212	627.783	610.844	1000.52	1380.7	662.767	563.594	699.963	1260.26	579.614	702.355	1214.45	721.022	2253.24	979.285	1211.73	643.666
10.04_445.0880n	10.0424	428.085	34.5907	112.674	51.3493	352800	36.2984	698.4	1065.45	169.76	258.412	55.6631	594.876	248.173	649.56	200.624	310.749	446.66	349.143	283.688	604.88	73.6196	2336.01	128.383	38.5532		68.5831	267.217	134.84	910.861	109.216	1932.67	337.893	3287.67	249.708	864.014	251.324	1283.84	878.139	435.697	462.4	2804.06		1337.99	2307.69	8309.12
10.04_286.1919n	10.0424	287.199	104.853	123.9	77.4939	0.388667	33.0433	849.916	1177.68	344.419	280.441	97.4004	797.182	284.951	309.658	219.164	312.193	523.564	397.008	323.894	794.846	67.3619	2643.5	111.862	80.817	0.00715019	59.9505	276.194	198.709	1070.81	134.704	2184.65	623.453	4311.47	235.734	980.32	309.685	1568.44	1002.93	615.366	526.628	3388.8	257.844	1612.71	3300.47	11.032
10.53_641.2069n	10.5338	664.196	7054.27	5985.29	2942.71	3434.46	4123.95	6559.76	4867.11	997.937	8359.98	6814.77	11814.9	7919.62	10858.9	11725.5	10491.5	5661.64	8370.28	3380.96	10082.8	7269.26	10707.5	7996.05	5234.21	4465.71	4332.6	5767.88	4366.27	5189.08	7073.13	6695.73	852.111	12208	4992.38	5636.96	8244.84	9013.75	8182.26	4254.77	11170.8	5229.78	4907.79	7221.94	3975.71	4325.61
10.55_678.1915n	10.551	643.178	0.445264	21.7236	1.13097	574.61	19.2088	33.3969	58.1512	5.53948	34.1278	3.32902	44.8111	42.1448		18.2421	20.5364	5.83704	43.7043	14.637	28.5708	804.093	38.68	15.3682	6.23237	0.226886	19.9555	48.7054	9.70011	36.0494	20.9482	13.3625	3.44836	8189.35	1.78385	35.9652	68.1562	27.3477	43.5077	48.2757	48.7033	33.0766	0.285101	108.07	15.0122	51.1135
10.57_707.7339n	10.5681	771.75	1355.08	1179.78	470.284	282.868	861.655	1160.51	754.472	539.557	1149.98	1179.9	1642.63	1031.52	405.261	702.539	1533.77	1347.04	1133.5	641.189	1488.88	924.152	1317.07	1374.72	1218.78	1226.74	1305.33	1140.92	1013.57	1210	1197.35	1307.84	1329.8	927.597	1426.9	1051.55	1239.76	1325.91	1293.1	939.811	1421.71	846.424	1279.92	1040.31	1332.06	856.126
10.60_255.0388n	10.6024	278.028	2583.52	2716.33	2504.46	2879.17	2584.94	2723.75	2561.73	2726.43	2674.37	3004.85	2620.2	2794.64	2377.19	2788.89	2595.75	2669.06	2645.34	2425.95	2724.51	2622.97	2543.58	2611.74	2696.67	2440.15	2834.37	2643.56	2829.92	2541.44	2805.95	2548.92	2736.72	2571.85	2591.33	2638.65	2691.69	2733	2637.18	2803.74	3008.14	2619.29	2365.17	2691.23	2572.58	2712.96
10.55_578.2631n	10.551	579.27	344.155	755.77	423.954	364.5	496.883	326.17	555.522	1009.1	533.996	322.717	415.089	239.264	4242.15	2644.1	654.607	370.421	207.47	432.459	798.462	4174.81	762.247	206.718	284.599	233.588	328.227	192.571	468.964	622.837	255.459	607.034	706.342	44666.7	400.17	430.556	162.011	608.451	145.334	192.588	308.273	594.8	2870.11	449.244	404.385	177.879
10.67_324.1613n	10.671	325.169	672.662	1136.8	779.937	1203.12	849.136	592.643	862.463	1101.45	772.156	921.026	620.952	650.658	1173.88	1293.48	793.617	754.187	620.75	905.42	1094.42	718.659	763.971	713.961	1000.27	664.931	1129.66	645.686	2059.12	649.794	597.832	715.975	1234.61	913.166	707.256	641.585	631.985	1058.03	576.557	702.034	1110.98	761.285	912.391	731.577	841.717	792.085
10.69_320.0020n	10.6881	302.999	575.278	9790.54	199.916	218.34	70.1177	121.853	116.482	202.093	227.341	287.712	164.611	55.1425	172.208	166.255	79.2099	363.924	114.561	31.6489	207.948	139.089	536.938	114.254	313.567	98.2365	329.284	113.546	222.86	1742.3	231.766	83.2813	187.26	383.622	3750.85	164.07	170.158	4430.89	643.954	446.141	186.56	177.38	253.469	463.074	130.703	235.826
10.69_157.9762n	10.6881	221.992	461.436	3201.2	102.564	236.075	125.683	209.239	116.814	259.789	248.432	314.227	334.36	130.106	282.79	173.16	279.609	326.58	232.008	70.7088	321.669	192.441	553.702	220.592	282.325	204.705	390.841	109.723	208.471	851.98	225.865	239.527	294.734	327.312	1389.24	167.618	263.831	1658.6	484.827	355.649	318.847	189.575	300.366	314.798	218.151	275.868
10.71_633.9857n	10.7053	598.972	221.326	330.687	242.104	422.823	262.749	220.723	271.355	367.552	191.73	307.55	449.19	204.531	419.701	454.159	273.897	294.176	183.111	211.777	421.319	159.359	203.476	265.135	311.341	262.384	487.934	169.331	246.652	246.478	221.416	250.858	404.455	293.259	321.471	149.348	216.614	429.261	162.98	163.095	359.377	129.123	489.419	131.005	394.325	288.338
10.71_510.0024n	10.7053	574.018	90.9604	117.078	61.8258	273.863	120.1	80.1492	91.5915	170.021	108.895	100.804	164.6	94.6828	131.568	172.521	147.595	114.555	119.171	58.9917	201.158	46.3027	116.31	121.588	178.746	122.037	183.896	60.5254	161.466	65.3565	51.1082	87.589	242.084	139.262	128.974	79.698	96.4542	166.95	69.9559	102.733	185.132	113.889	706.635	63.2003	159.862	124.764
10.76_704.2586n	10.7567	705.266	7.79009	40.8414	26.4916	10.4021	9.11248	18.6464	12.3711	110.919	41.3468	27.2342	27.5416	23.9612	253.883	75.1418	44.4373	30.6911	40.0928	19.948	56.1085	3865.38	29.9387	19.6277	37.5181	0.34967	22.5225	26.1046		0.462429	7.5061	11.5037		13691.4	0.317124	23.216	35.8197	32.1503	21.0009	0.495488	53.9384	7.77234	2.6199	45.6295	9.85346
10.77_769.4199n	10.7738	833.436	160.197	52.3005	618.096	654.472	595.693	77.2717	278.725	640.433	63.3074	20.3517	6.34534	7.14117	6223.47	2395.55	221.506		59.6689	265.26		195.607	4.99926	44.5755	113.364	119.792	30.3245	12.6924	351.17		14.2786	15.6374	581.24	505.402	5.89203			12.3561	11.1476	312.284	53.5637		983.207	5.62839	167.301	211.747
10.81_625.1073n	10.8081	689.123	197.918	308.168	87.1949	433.935	55.8852	84.9768	105.817	164.134	436.853	286.569	389.264	862.408	159.941	134.229	560.402	30.2268	167.746	1238.76	1039.8	1.29896	831.14	139.299	117.239	55.9071	168.716	24.2121	457.973	1442.56	200.774	943.499	81.1693	385.394	98.0204	1458.82	275.175	1003.31	456.84	77.1833	285.43	1023.04	0.1785	347.925	50.5749	165.968
10.81_765.0575n	10.8081	810.029	549.082	119.21	388.212	241.25	461.864	104.23	457.616	16.9414	189.907	57.8642	251.718	669.442	166.608	97.2849	306.283	6.30798	279.027	625.692	387.589	84.3365	391.225	260.964	110.036	58.8103	17.2278	46.5238	161.309	423.15	136.684	332.955	56.5099	146.413	32.9021	419.062	228.91	241.258	209.794	54.928	147.625	273.909	77.3488	165.311	22.1978	365.74
10.84_269.0943n	10.8424	333.11	3061.74	4800.07	3350.54	4634.76	3574.37	2955.42	3814.53	4134.65	3543.46	3839.57	5167.47	3057.65	5100.13	4750.25	3469.43	3335.5	2945.06	4042.14	4559.25	3301.36	3643.59	3126.5	4075.47	2820.47	4568.5	2994.63	4395.43	3145.46	2839.16	3279.07	3853.81	5239.39	3224.77	3004.51	3039.29	5258.27	2764.92	3031.06	4661.64	3925.42	6109.36	3209.33	4236.08	2823.94
10.81_582.1408n	10.8081	646.157	10577.2	7666.68	7936.64	9329.68	9067.01	6558.54	10342.5	1885.83	8500.51	6350.4	8761.82	12291.6	7042.08	8003.92	10189.1	4145.49	8540.59	11732	11081.5	7049.17	10322.7	8897.96	6447.26	5685.85	4406.85	5460.5	7482.49	8705.49	7091.93	9422.76	3156.72	11854.9	3905.88	8061.83	8465.52	9252.24	7904.28	5227.61	9388.06	7269.11	4239.03	7085.86	3212.08	8711.16
10.91_506.1730n	10.911	529.162	544.71	1528.35	981.824	732.668	783.849	956.288	704.2	1666.3	1183.68	1371.91	1075.85	1421.44	3126.44	1956.74	1114.71	526.647	506.251	2189.01	2814.97	1205.54	951.213	921.049	886.342	708.028	540.583	537.281	1253.8	1229.66	1082.31	1159.23	672.582	1257.44	907.97	1504.48	760.564	1827.94	752.655	813.076	810.765	1310.62	804.481	724.909	622.002	572.811
10.89_482.1805n	10.8939	505.17	646.325	1262.17	897.331	157.404	913.565	1136.17	3384.55	1666.58	2197.91	1400.59	2103.11	2531.08	1962.49	1667.88	1730.62	370.091	450.427	6966.18	3341.76	1049.81	4155.13	987.497	556.624	1040.13	1236.89	856.04	4049.22	5111.04	820.892	4318.78	773.098	3194.89	936.038	7085.2	3047.87	5612.76	4091.55	793.06	1563.38	9428.58	161.527	2681.17	1541.42	1368.16
10.96_754.3645n	10.9624	777.354	100.215	91.009	1276.04	494.882	407.193	83.8369	373.522	1340.59	196.52	67.6422	66.8626	141.901	11255.2	4738.66	116.414	174.81	147.879	550.362	89.1178	78388.2	131.849	126.544	86.0801	95.7341	52.1875	132.455	160.004	148.003	140.078	163.148	264.853	57575.3	92.1827	123.06	223.978	86.0811	108.122	196.171	57.6241	155.889	585.831	106.242	50.7021	270.9
11.00_481.1289n	10.9967	263.554	5030.77	6217.27	4776.98	6417.47	5120.14	4573.84	5551.21	6188.7	5513.24	5874.77	6348.35	5062.13	6358.84	7020.53	5544.28	5209.8	4915.83	6714.68	7137.97	4636.57	5556.35	5229.51	6040.24	4609.08	6713.47	4846.49	6413.23	5745.69	4510.69	5988.26	6621.86	6925.75	5003.15	5764.35	4997.88	7183.16	5065.77	4612.48	6587.45	5956.74	6343.99	5251.11	6134.72	4714.25
11.00_446.1219n	10.9967	469.111	5338.71	6897.91	5241.83	7893.61	5691.97	5014.71	5762.97	6570.98	5469.06	5679.38	6139.14	4995.49	5919.26	7335.07	6038.01	5588.07	5180.39	5784.43	7170.63	4909.69	5559.43	5966.71	6296.55	5623.68	7400.5	5213.08	6160.56	5428.95	4945.35	5887.89	6818.12	6246.42	5573.4	5323.18	5240.04	6287.35	4868.06	5016.38	7020.99	5198.51	5460.72	5294.33	6461.87	5351.11
11.01_507.0309n	11.0138	508.038	2146.29	3051.58	2029.75	3689.21	2385.04	2031.8	2530.31	2551.75	2434.63	2420.14	3005.38	1774.05	3275.91	3560.11	2210.34	2401.73	2166.47	2163.74	2770.27	2325.35	2400.2	2408.57	2746.02	2151	3085.74	2142.57	2873.04	1956.61	1877.93	2320.02	2917.14	2355.6	2155.33	1933.5	2013.92	2738.92	1822.87	1922.44	3056.97	1800.15	3401.37	2022.85	2503.77	1822.17
11.05_384.1479n	11.0481	349.134	3470.65	2882.93	2543.19	3123.55	3146.84	1943.52	3870.09	2589.37	3494.19	1815.75	4138.77	2428.3	3567.68	3882.24	1692.81	3836.91	2238.35	3544.32	3517.56	2279.35	1867.52	1517.11	2508.76	1414.86	3507.26	2201.04	2035.73	2966.45	2184.94	2039.33	3112.81	2012.17	2037.08	2080.26	2567.28	3155.93	1973.01	2397.41	2619.95	2431.15	5152.69	2184.9	2552.32	2118.48
11.07_180.1772n	11.0653	181.162	1937.61	1183.34	1097.87	1244.83	1413.93	877.352	2005.72	1174.02	1822.82	692.105	1167.67	994.555	1200.34	1915.47	626.084	2087.44	1091.85	1754.45	1716.32	962.345	765.499	606.147	864.045	557.496	1628.91	980.11	658.922	1466.07	841.873	771.167	1468.43	725.775	759.403	762.746	1258.3	1264.71	905.339	1052.59	1058.66	938.265	1382.95	972.817	1129.84	952.998
11.07_478.0378n	11.0653	542.054	1102.83	414.545	427.764	394.372	728.323	373.419	1063.13	411.375	1023.98	158.276	354.185	395.654	329.736	591.845	211.274	1224.46	534.917	873.133	597.539	385.776	280.385	222.625	206.183	161.653	593.835	422.734	159.949	761.28	279.973	317.061	391.145	222.966	295.575	242.562	557.213	349.74	380.956	399.815	284.015	412.714	692.296	371.84	262.274	385.859
11.08_526.2060n	11.0824	590.222	5314.83	8716.8	5657.79	779.496	3912.86	3439.18	6776.71	3244.16	13053	7339.75	9165.16	9936.04	8899.64	6988.14	13454	1568.03	2460.38	22853.6	24322.1	4461.62	12245	6784.92	3871.72	5716.69	7799.85	3325.13	10775.8	12851	4231.61	7880.78	2195.29	8451.62	3577.51	13880.4	9667.47	15663.8	11246.9	2618.01	8081.83	22500	356.895	10486.9	7411.74	6099.87
11.07_439.0508n	11.0653	440.058	4703.24	4205.81	3294.18	5690.68	4062.98	2646.88	5002.31	3967.4	4646.01	2965.99	5236.64	2950.12	4483.59	5925.87	2672.81	5098.5	3259.29	4938.4	5242.31	3290.93	2799.47	2491.61	3470.25	2361.13	5356.1	3075.43	2961.66	3828.25	2851.35	2676.13	4916.68	3380.82	2637.28	2749.81	3427.59	4625.41	2900.92	3140.58	4130.71	2813.09	6361.8	3004.2	3946.01	3427.22
11.12_409.0381n	11.1167	432.027	28.301	1304.43	383.689		4.57306		28.7368		7.48986			2.93485	61.5908	16.4157		14.6504		22.1373	53.7208	12.0333	62.3107	74.9303	3972.85	11.5496	264.863	41.0045	777.593	69.0423	350.603	16.5799	58.186		1291.86	1980.19	0.394743	15.6482	69.9653	0.490128	28.6117	65.1602	1566.81	57.6874		75.832
11.12_395.9716n	11.1167	418.961	81.1754	852.509	181.355	86.3235	157.013	61.958	141.766	23.455	134.046	40.6541	30.7624	139.267	89.9904	93.5951	48.9403	98.7433	92.2825	153.062	36.0011	93.5603	67.4937	16.5961	2548.61	40.4828	149.748	74.696	494.562	102.558	183.302	139.795	65.7947	25.7053	678.719	1061.15	45.7209	88.6503	49.5345	155.167	68.7122	133.148	1240.49	95.1562	18.9836	68.3093
11.12_393.9778n	11.1167	416.967	128	1918.67	359.226	164.843	128.381	111.596	133.521	110.948	101.224	197.463	204.82	151.669	145.743	155.319	139.552	130.217	138.002	124.006	247.903	68.7816	146.71	181.353	4523.88	154.189	418.268	151.881	1009.33	183.653	417.129	196.007	192.052	86.6924	1337.93	1862.45	100.943	146.857	231.135	121.916	161.977	153.939	2230.3	114.707	169.138	121.913
11.19_171.0445n	11.1853	172.052	154.856	541.384	245.235	237.701	233.002	276.785	411.771	79.9808	459.633	367.514	91.664	159.676	557.196	313.218	288.194	178.158	236.494	197.941	94.4079	504.903	385.364	220.836	653.421	218.976	126.18	309.48	664.643	209.985	247.917	228.562	43.17	302.863	295.19	674.359	171.187	212.179	216.881	201.937	425.867	248.635	200.216	416.756	93.2133	111.503
11.20_330.0934n	11.2024	353.083	4944.03	12308.6	7050.45	11166.7	8162.04	7323.79	11015.5	5313.11	9972.62	7733.39	9134.27	5340.67	16544.7	13990.4	7445.5	5525.69	7004.1	9281.81	6356.07	10819.5	8772.1	6545.42	9357.85	5789.18	8450.9	7790.18	13053.9	5947.52	5987.68	7233.76	6269.69	9304.99	4624.47	10027.8	5981.1	9247.67	5581.7	5799.29	10870.5	7651.22	10089.8	9586.5	5765.29	4710.24
11.22_468.1734n	11.2195	513.145	4713.04	5669.48	5506.53	5630.88	5642.76	5020.62	6421.91	5315.71	5526.86	4910.37	4737.62	5004.59	6582.96	6780.82	6160.76	5169.37	4637.13	5570.65	6213.64	5357.33	6010.76	5620.43	5139.49	5508.04	6082.41	4975.6	6194.6	5718.49	4915.4	6273.5	5209.73	7310.59	5375.86	5656.07	5643.44	5478.26	4690.48	4983.49	6009.13	6473.8	3342.21	5240.13	5490.89	4855.15
11.24_679.1851n	11.2367	662.182	1258.94	723.704	347.875	237.053	670.984	1000.37	794.087	74.7605	1293.28	610.304	1200.67	1296.33	1096.07	967.077	1440.12	261.154	1227.62	408.566	1192.23	1158.52	1346.19	1037.3	586.173	786.427	466.791	708.927	332.291	979.017	998.39	928.749	584.342	1872	253.343	796.947	996.566	860.199	1030.82	662.693	1308.78	475.71	102.124	915.093	136.825	851.294
11.27_186.0494n	11.2653	231.021	2336.41	2829.62	2217.37	3198.2	2354.6	2130.97	2513.47	2621.7	2379.06	2794.56	2841.72	2162.96	3191.91	3521.42	2456.86	2413.99	2268.66	2229.24	3221.31	2130.68	2388.56	2421.9	2704.62	2314.94	3357.48	2162.43	2894.79	2193.77	2116.52	2344.61	3043.87	2593.22	2310.53	2177.25	2195.13	2982.68	2136.59	2116.63	2924.12	2177.34	2655.58	2173	2635.75	2089.92
11.27_426.0454n	11.2653	471.017	5110.84	6802.89	4646.02	8429.38	5345.04	4571.9	5242.88	6778.78	5371.94	6094.54	7990.99	4690.94	7374.57	8055.07	5744.82	5397.92	4759.44	4956.05	7931.52	4336.57	5357.07	5627.83	6472.92	5542.01	7976.86	4640.86	6133.88	4885.5	4569.22	5396.1	7637.29	6222.8	5637.84	4488.24	4959.05	7711.06	4794.4	4509.82	7326.13	4481.74	8188.16	4386.43	7127.28	4718.84
11.27_556.2789n	11.2653	620.295	326.625	613.765	954.43	496.797	771.435	469.306	674.486	1003.2	572.523	556.447	457.144	491.625	6472.28	3321.79	564.834	686.868	516.356	598.065	567.741	576.898	580.511	473.452	556.481	352.405	564.95	531.063	671.666	461.319	477.529	532.443	601.616	1538.42	745.082	504.666	492.855	662.795	366.669	592.673	473.315	562.132	1021.25	378.939	878.017	459.328
11.33_259.2200n	11.3338	282.209	49890	27407.2	30308.2	48644.3	30266.8	24827.4	48092.7	30789.2	47928.6	13807.8	39392.6	25884.9	54826.8	58682.1	13862.6	55264.7	35104.9	43900.1	59271.2	30777.4	25359.8	13341.4	26886.8	13382.9	57062.7	28253.6	17831.1	36346.7	24837.2	16752.1	52566.2	16643.2	19686.2	22661.3	33277.6	52206.7	27487.1	30139.1	32951.5	25933.4	52006.9	28299	31937.5	26504.3
11.35_227.1886n	11.3511	250.178	60634	28035.3	35127.7	50889.3	37011.1	25239.7	53379.8	22876.4	57511.1	10748.7	42754	28277.6	49125.8	61857.2	9195.04	64193.4	33593.2	54978.5	61225.3	32529.9	23138.3	8894.77	20945.5	8526.73	59141.8	31180.4	12636.7	42360.8	25619.2	14922.3	53964.6	11086.7	19061.1	23377.9	38992.2	55207.8	27493.8	32106.6	31531.9	27177.5	69250.4	30036.7	33745.7	28845.6
11.27_446.0289n	11.2653	469.018	7513.88	8531.86	6143.55	9871.79	7141.39	5956.18	7324.4	8367.19	7540.19	7312.84	9991.32	6209.89	9581.78	10450.9	6611.39	7772.03	6529.95	6854.1	10423	5803.04	6964.31	6555.11	7938.35	6665.65	10337.8	6282.28	7522.95	6886.11	5872.42	6801.85	9895	7517.31	6851.02	5693.57	6683.55	10047.2	6246.96	6036.34	9048.89	5966.94	10751.5	5882.33	8741.38	6347.02
11.27_418.2480n	11.2653	463.219	9346.56	10489.3	8636.22	10664.3	9607.37	8014.48	9991.93	11283.7	9722.19	8877.57	10316.5	8296.83	12051.2	11305.2	9125.46	10019.2	8388.76	9317.98	10900.8	8269.01	9220.03	9225.22	9389.12	8918.77	11219.9	8489.62	9590.55	9058.38	8077.04	9531.23	20495.2	10039.3	9043.35	7970.36	8916.91	10479.8	8070.11	10719.1	10242.6	11724.1	11872.1	7718.18	10942.2	8236.65
11.40_446.0981n	11.4025	235.047	2405.63	3173.32	2290.26	3164.09	2554.3	2304.38	2540.26	3195.29	2395.23	3013.67	3603.18	2240.66	3060.59	3141.4	2704.91	2533.04	2516.19	2212.65	3031.43	2216.3	2490.44	2595.66	3213.99	2814.59	3268.08	2531.62	3036.07	2526.06	2379.01	2782.55	2950.51	3012.67	2627.77	2297.84	2473.64	3114.21	2338.92	2374.47	3547.57	2903.42	3151.34	2355.87	3399.44	2291.36
11.40_392.1449n	11.4025	437.116	5750.84	6745.63	5568.13	7574.67	6146.96	5455.99	6185.58	6850.7	5962.76	6318.56	7269.07	5408.56	7378.46	8028.1	6341.39	6024.82	5584.94	5840.49	7762.18	5258.89	6045.95	5975.65	6626.66	6176.74	7953.69	5709.46	6540.98	5646.73	5375.39	6432.17	7315.73	6971.43	6076.16	5337.19	5642.57	7399.6	5338.11	5310.94	7243.45	6136.51	7203.82	5334.88	6740.95	5429.53
11.40_678.1572n	11.4025	643.143	853.601	681.221	416.436	1419.84	588.957	645.174	1016.07	719.255	871.712	515.985	853.579	769.742	446.978	762.65	785.133	767.087	841.853	925.783	840.282	646.827	775.817	610.075	624.913	544.009	743.493	706.288	483.41	673.976	569.795	636.585	647.544	917.341	522.174	589.025	749.502	838.092	663.745	642.485	916.379	519.969	507.441	669.051	566.637	683.429
11.40_804.3461n	11.4025	787.343	167.9	327.753	234.606	451.261	355.835	270.048	202.412	373.66	305.29	275.044	383.501	230.285	441.461	376.872	252.506	159.484	227.983	299.975	328.916	304.509	238.367	194.512	219.962	215.52	320.486	210.449	277.024	172.775	220.48	282.685	371.719	1117.98	221.335	153.84	164.948	336.477	198.527	294.941	290.351	269.538	135.879	187.101	279.61	207.211
11.42_362.1993n	11.4196	193.098	7569.62	9211.91	8179.59	10011.8	8772.34	8132.49	8771.37	9203.8	7785.32	9159.62	10408.7	8557.51	8692.78	9059.29	8591.25	7977.23	8396.51	8598.45	8820.3	8104.77	8223.25	8412.31	9253.98	8966.26	9592.42	8088.43	9125.94	7943.29	8370.45	8505.33	8960.02	9146.9	9222.03	8317.2	8118.32	9371.77	8189.78	8346	9255.69	9908.95	11434	8257.45	8965.45	8208.29
11.42_562.3444n	11.4196	607.316	898.115	1000.66	998.01	1146.82	1036.96	1006.61	870.892	1135.51	985.5	978.118	998.081	1038.45	2090.63	1796.99	996.707	988.467	965.843	899.366	1235.97	970.026	898.331	896.991	1018.77	920.312	1244.8	859.3	1026.86	952.723	984.964	851.134	1138.6	1200.38	1038.09	938.166	1043.76	1179.19	904.116	1083.05	1050.33	1017.84	1522.24	963.546	1054.5	1035.46
11.45_250.2085n	11.4539	295.18	309.97	487.905	185.431	511.828	406.31	291.435	342.792	468.532	204.478	385.731	246.787	177.627	225.566	353.905	127.004	176.87	176.013	597.753	535.235	135.174	117.528	142.076	384.578	246.736	482.286	223.675	348.792	446.05	127.75	271.576	527.271	446.268	206.108	642.712	138.043	410.933	135.682	517.991	450.742	393.962	574.329	192.906	296.718	133.995
11.44_560.1466n	11.4367	561.154	1211.54	1191.65	1084.97	2613.25	1174.76	1260.45	1186.46	1305.48	1221.35	1213.82	1264.93	1210.97	997.089	1248.43	1275.98	1246.13	1233.44	1263.47	1456.48	1181.18	1258.63	1250.32	1196.26	1309.82	1404.59	1235.4	1145.02	1224.59	1212.6	1253.08	1235.76	1622.68	1165.33	1195.29	1209.12	1324.11	1172.5	1255.18	1346.28	1473.06	1219.38	1187.17	1267.29	1254.93
11.52_400.9464n	11.5225	383.943	826.213	1287.49	600.158	1266.18	717.651	730.417	609.368	1152.22	690.411	1330.96	1559.44	663.627	1094.65	1336.51	930.345	771.346	861.778	654.415	1513.36	675.994	837.581	980.303	1346.19	917.178	1330.09	715.131	1134.47	765.084	690.001	956.88	1516.4	1156.6	911.802	718.278	847.832	1256.67	823.567	735.685	1357.81	520.598	1025.34	707.268	1392.84	750.313
11.42_507.1414n	11.4196	571.157	125.46	70.2592	101.554	162.16	143.081	183.833	163.136		163.601	101.619	214.512	202.415	52.8451	66.712	247.51	162.024	129.888	123.63	134.564	167.681	166.15	140.504	106.575	103.102	86.9448	145.167	142.519	155.625	171.351	179.635	101.749	257.869	186.205	186.255	187.011	140.523	185.221	139.985	109.396	145.766	85.3354	201.267	96.5109	187.753
11.54_440.9496n	11.5396	232.473	1606.15	1908.29	1377.7	1977.71	1616.72	1465.59	1477.21	1778.79	1597.52	1799.88	2097.97	1520.66	1939.84	2273.12	1631.29	1703.89	1558.72	1406.62	2265.81	1348.8	1694.25	1712.28	1887.64	1686.73	2307.61	1412.73	1757.56	1441.42	1456.65	1675.66	2149.8	1728.75	1787.66	1380.22	1543.19	1917.87	1443.42	1392.62	1983.6	1212.49	1848.04	1395.63	1937.95	1449.92
11.54_309.9764n	11.5396	292.973	4039.73	4341.04	3775.34	4896.58	4127.17	3843.01	4068.19	4495.74	4033.05	4390.05	5012.59	3898.53	4819.67	5317.74	4432.58	4150.88	4113.85	3888.55	5091.12	3600.08	4119.3	4323.76	4472.51	4248.41	5244.38	3861.4	4313.5	3991.3	3769.46	4315.59	4992.9	4307.44	4224.72	3695.57	4053.16	4963.02	3830.37	3694.66	4548.85	3507.18	4937.16	3631.89	4747.96	3942.96
11.54_399.9367n	11.5396	364.923	7339.43	9411.78	6750.85	10226.8	7535.04	6737.97	7305.69	9264.39	7348.19	8905.22	10461.4	6797.44	9851.21	10804.7	7874.15	7508.31	7080.07	6924.13	10597	6348.59	7638.73	7834.79	9147.25	7796.87	10919.3	6817.32	8859.89	7059.25	6641.08	7688.37	10434.5	8997.21	7708.43	6495.58	7071.34	10279.6	6750.3	6626.12	9722.73	6511.23	10378.6	6421.33	9728.94	6811.97
11.54_286.9864n	11.5396	287.994	2854.56	3183.65	2716.88	3508.13	2921.94	2773.58	2915.91	3123.81	2860.97	3083.57	3349.82	2776.22	3373.62	3720.66	3042.8	2964.84	2912.37	2673.03	3549.89	2589.37	2880.04	2971.21	3230.93	2848.04	3544.36	2847.2	3107.44	2805.76	2727.29	3042.09	3450.64	3188.28	2934.05	2721.95	3001.1	3380.44	2704.03	2715.84	3050.57	2625.3	3024.37	2674.29	3180.98	2909.43
11.61_210.0238n	11.6082	274.04	343.105	568.485	328.389	710.078	424.477	353.18	329.183	471.814	301.052	466.45	677.52	384.587	626.107	645.427	409.161	402.74	383.538	335.702	691.192	330.962	380.387	429.022	639.367	462.751	746.16	325.075	482.732	362.454	377.815	403.149	733.832	514.008	390.068	319.378	410.944	653.12	318.495	338.098	660.533	380.907	548.51	284.585	554.907	373.835
11.61_539.0066n	11.6082	540.014	58.5845		50.3261	7370.19	37.8605	38.3078	26.5228		32.8149			32.2041			39.8078	27.4135				23.8097	48.4157	21.3558		37.4518				11.9145	46.9109	16.0188			23.0953	14.546	46.5018		43.4267	31.0734		27.7558				78.4256
11.66_263.2640n	11.6597	286.253	17680.4	21322.2	17767.2	23847.8	18423.8	15441.9	18424.8	23301.9	17671.3	19547	21929.9	15731.6	22254.1	25007.3	18611	18881.6	16298.6	17948.3	24520	14673	17678.7	18212.4	20318.3	18448	24822.3	15696	19812.7	16432.8	15215.4	18123.2	23987.3	20032.4	17941.3	15002.6	16444.6	22798.1	15565.7	15270.4	22938.5	14912	22510.8	14887.8	21243.3	15566.7
11.68_526.2068n	11.6768	590.223	243.207	852.87	159.253	3.02754	724.836	25.0742	59.2689	64.1422	176.289	866.88	1096.14	272.879	1104.24	395.554	943.706	0.0368359	48.036	1831.45	1582.01	483.436	987.791	1105.41	223.112	190.32	692.32	14.2388	1387.16	1302.86	683.857	639.794		487.66	562.286	871.717	1349.95	458.656	1386.55	267.348	714.487	2250.75		997.504	403.558	699.524
11.63_453.0565n	11.6254	454.064	1.93095	27.7476	3.40698	18312.8		0.214022	0.118285		12.9635	0.965553	2.99729	0.0825535	1.98516		18.7548	13.5809	12.7069	16.0934	15.6464	18.1565	1.56789		1.5928	15.7997	39.2223	83.6045			55.8248	52.0866	0.643498	204.626	34.8518		0.983002			1.71387	2.03781	4.74449	5.57601	60.4944	19.7174	390.556
11.75_355.0163n	11.7454	419.032	14269.5	16384.9	12192.9	19143.5	14308	11654.8	14816.2	15742.4	14801.7	14246.9	17985.2	12096.9	18696.6	20626.6	14869.4	15450.9	12956.6	14362.3	20014.9	11434	14127.2	14543.3	15434	14396.8	19894.6	12512.3	14479.9	13100.2	11553.5	14304.1	18382.1	14519.5	14291.6	11950.4	12755.7	19030.7	12273.9	11477.4	17310	11843.1	20395	11153.3	16794.7	11931.5
11.76_313.9882n	11.7625	378.004	2350.38	2825.16	2075.96	3028.6	2373.19	2112.15	2331.43	2775.32	2416.65	2792.8	3319.43	2292.17	2969.1	3349.09	2594.36	2530.36	2472.8	2274.82	3083.41	2187.03	2565.21	2642.18	2894.05	2538.9	3202.83	2357.44	2798.99	2292.46	2342.3	2384.07	3329.04	2571.92	2520.29	2357.85	2254.85	3003.95	2273.09	2118.33	3240.39	2045.39	3039.79	2214.24	2866.88	2091.62
11.80_224.1888n	11.7969	225.196	24592.2	25441.9	20466.2	31982.9	21230.9	18369.1	23332.4	25404.2	24464.5	22075.7	27934.6	18849.9	30418.5	35487.1	18668.6	26319.3	20128.8	23791.1	34664.6	20485.7	18830.8	18261.1	23914	18334.4	33802.4	19328.5	22391.7	20907.6	19243.6	18447.9	32230.1	22352	18825.8	18101.2	20692.6	30885	18604.4	20052.4	27339.5	18281.7	30664.8	19261.6	27110.9	19075.5
11.76_330.1299n	11.7625	295.116	10240.4	11005.7	9121.64	12925.4	9459.05	7830.63	10712.7	11976	10271.5	9048.87	11757.2	8337.58	12072.6	13285.5	7952.22	10857.8	8876.01	11083.7	13535.9	7742.33	8752	7744.38	10037.4	7752.22	13894.9	8470.86	9003.95	9726.27	7839.77	8959.66	12530.9	9767	8763.39	8459.99	8983.98	13051.5	8241.13	8575.37	11789.8	8476.29	15479.1	7868.78	11107.6	8164.14
11.88_788.3423n	11.8826	417.16	70.4033	162.649	150.585	128.189	178.758	103.738	113.065	236.266	81.5241	72.3125	37.1845	119.453	1132.53	488.614	118.618	100.168	101.441	78.8351	130.702	9435.5	76.0457	119.348	159.884	136.312	159.895	121.009	133.35	96.7288	84.4693	152.694	120.504	56961.6	165.778	132.19	108.262	67.6303	116.19	114.239	113.284	270.27	19.6463	111.355	78.6516	80.4621
11.93_243.2933n	11.934	288.264	11335.8	13815.7	10253.2	15297.7	11755.4	10111.9	11414.4	14333.7	11270	13314.7	13970.6	10207.8	14145.3	15818	12217.8	12119.7	10851.9	10985.2	15766.1	9625.83	11352.3	11757.2	13802.2	12065.4	15803.2	10137.9	13150.6	11736.6	9923.94	11716.3	15477.6	13204.7	11644.2	9837.17	10725.8	14365	10163.9	10017.5	14892.6	9877.2	13451.1	9812.42	13878	10306.7
11.95_462.0006n	11.9512	444.997	2667.92	3101	2259.07	3090.87	2777.95	2236.38	2590.24	2982.52	2641	2938.37	3469.74	2207.93	3325.27	3366.73	2860.19	2662.99	2466.71	2313.13	3177.03	2269.35	2754.86	2835.21	3014.5	2762.15	3365.02	2457.78	2959.13	2529.07	2376.18	2738.38	3075.58	2421.47	2813.66	2363.23	2425.9	3065.47	2387.51	2189.44	3244.24	2339.75	3628.06	2263.75	3080.73	2267.05
11.95_460.0081n	11.9512	443.005	3466.15	4454.35	3125.72	4567.23	3636.54	3274.3	3781.48	3847.9	3983.04	4034.75	4584.77	3190.85	4866.79	4977.86	3883.16	3733.67	3554.82	3622.47	4410.76	3471.63	3991.91	3877.36	4010.88	3851.85	4720.31	3484.25	4254.26	3336.94	3258.01	3857.58	4284.13	3987.66	3606.42	3545.74	3473.16	4264.02	3316.17	3156.04	4644.52	3230.73	4416.83	3375.05	3890.35	3130.67
12.01_882.4104n	12.014	905.4		5.91998	6.59837	54.9886	22.3654		45.7654	46.842					172.337					9.43824	6.23923	23095.4												41194			22.8498				9.86603				3.61439	3.31324
11.95_266.0870n	11.9512	289.076	11704.2	14001.1	11299.5	14696.6	11959	11007.8	12149.2	14002.1	11936.8	12983.6	14432.5	11081.4	14334.6	15146.6	12289.4	12150.5	11503.7	12252.7	14709.9	10907.6	11815.6	11985	13256.6	11859.3	15180.4	11274.9	13320.1	11705.5	10952.4	12086.1	14118.2	13645.3	12096.2	10995.6	11373.5	13792	10997.8	10986.9	14194.6	11345	14159.4	10805.8	13441.1	10998.6
11.88_229.2409n	11.8826	230.248	28997.3	36849.1	27773.3	39278.5	29764.8	26990.1	29200.1	37947.7	29059.2	36772.4	37138.9	27386.7	36669	39635.6	31084.8	29741.2	28582.5	28506.2	39923.5	25919.9	29669.6	30883.3	37017.2	31304.5	40207.1	27577.6	36484.8	28088.8	26690.6	30683.9	40337	36847.9	29777.9	26773.9	27918.9	37492.7	27407	26612.9	39441.1	26299.1	35724.6	26474.3	37144.4	27420.5
11.75_290.1098n	11.7454	335.081	14403.2	16388.7	12769.6	19962.1	13610.1	11640.8	15161.6	14958.7	15386.9	12804.4	17921.6	12059.8	20086.7	21564.7	14610.4	15333.3	12666.7	15369.4	20136.3	12251.2	14235.2	13904.8	14067.3	13403.1	19769.6	12606.4	13854.8	13610.5	11497.6	14027.4	18852.4	14827.8	13747.5	11961.2	12816.7	20094.6	12014.5	11616	16961.9	11927.6	23684.2	11887.1	16273.1	11711.5
12.08_881.7126n	12.0826	864.709	952.861	700.96	779.215	574.151	756.87	671.341	704.997	623.094	831.346	865.49	827.849	679.362	535.58	680.463	985.121	917.953	669.829	564.976	728.858	459.264	835.42	1016.71	856.851	1085.33	768.975	727.749	799.102	701.173	684.088	939.949	878.264	587.928	800.828	640.868	763.363	715.852	737.405	633.231	838.927	581.069	689.898	599.347	828.274	785.586
12.10_656.3201n	12.0997	657.327	391.37	317.064	640.534	212.998	384.293	439.516	410.651	565.533	429.773	474.742	300.069	390.901	779.106	375.535	380.336	404.884	459.125	405.929	125.321	321.109	450.413	422.082	416.805	363.583	120.245	396.353	474.261	418.992	379.527	423.843	201.693	1303.53	291.477	334.115	361.801	298.758	375.577	317.894	463.063	285.841	280.453	293.76	314.591	460.554
12.13_315.2421n	12.134	316.249	2327.91	3362.2	2118.7	3721.59	2467.95	2095.27	2351.87	3416.75	2288.51	3101.27	3512.05	2083.07	3479.25	3642.58	2598.29	2451.38	2208.17	2281.56	3770.6	1864.91	2389.88	2569.27	3183.66	2606.42	3835.43	2148.4	3146.2	2168.91	2020.91	2506.21	3797.55	3161.08	2525.07	2067.46	2206.61	3648.33	2008.56	1939.11	3613.43	1999.98	3310.24	1953.23	3394.06	2123.96
12.10_269.9953n	12.0997	271.003	17334.1	20124.3	17172.9	19565.4	17657.7	17546.7	18234.3	20346.4	17513.2	21000.1	18711.7	17425.6	17783.2	18197.5	18063.4	18306	17803	18668.8	18755.7	17159.1	18072	18184.7	20131.4	17747.9	19339.2	17813.2	20711.5	17687.7	17229	18296.8	19908.6	19415.5	21149.5	17553.2	17594.3	18824.1	18147.4	17624.4	20594	17663.3	18402.1	17241.4	19810.8	17565.4
12.15_970.4641n	12.1511	993.453	28.9627	31.0923	157.642	2.38211	131.882	39.2726	105.774	13.1943	156.497	17.7	0.326542	96.2472	12.0281	37.3983	177.66	0.131502	5.53931	38.7758	36.8936	70722.6	197.845	82.8082	6.82046	0.0448272	10.2191	153.204	28.7133	161.872	46.4217	32.7167	0.719988	27942.1	2.84592	176.217	117.519	354.465	100.792	150.399	4.01908	40.8208	0.0346294	79.1185		14.5547
12.19_344.1398n	12.1854	327.137	1066.05	687.828	907.983	973.431	473.622	427.403	9844.83	2157.23	674.758	401.269	592.873	794.466	916.552	958.317	529.423	629.13	412.286	10291.4	949.169	798.888	2570.51	460.9	471.035	321.846	761.145	492.794	462.134	1864.36	402.112	453.757	707.692	890.428	33284.6	472.577	426.234	809.598	4233.06	1939.7	602.66	766.165	1237.17	456.952	554.274	328.404
12.20_409.0901n	12.2026	410.097	51.0751	21.5615	4.47398	6.34426	3.24925	34.1385	1471.26	27.5826	9.00655	16.8687	13.0189	0.861547	9.22031	5.5422	2.64339	21.7161	16.8856	1667.36	24.964	32.2296	31.6389	3.18383	6.0292	3.72873	11.6402	3.76161	2.10361	5.14108	4.82527	1.44013	12.8072	34.5375	4507.33	4.27062	34.3602	21.8763	609.859	22.0826	8.14312	21.748	41.4913	32.4861	8.39928	16.265
12.29_730.0776n	12.2883	731.085	2424.26	951.094	1421.21	871.203	1600.22	1706.79	1673.93	617.864	1917.06	1139.29	1833.57	1973.63	1167.06	1302.23	2234.08	887.295	2260.49	1077.55	1610.98	1849.51	2039.07	1893.05	1250.69	2144.34	1025.11	1639.65	1144.2	1728.89	1950.12	1782.26	287.815	1911.53	971.112	1389.04	2201.45	1302.29	2095.24	1577.36	2090.15	977.133	768.488	1728.78	878.128	1747.25
12.29_905.1911n	12.2883	870.177	4486.03	1263.5	1085.6	669.89	2370.95	2779.22	2647.27	12.5744	3055.44	1336.65	3514.06	3294.34	1841.79	2154.78	3008.82	1402.37	3871.83	1078.42	2721.1	2846.52	2976.73	2486.06	1596.88	3003.96	1416.41	2318.59	1332.87	2557.67	3389.81	2218.47	123.619	3702.11	1018.82	1689.28	3728.61	1986.47	3739.78	2054.3	3939.62	1316.79	889.486	2519.39	969.073	2407.94
12.29_1923.3891n	12.2883	973.693	6600.9	1396.37	1678.67	372.944	3004.81	4828.59	2715.8	8.51224	4778.71	1634.28	4366.89	5895.84	2105.94	2382.04	5309.49	1041.98	6676.94	1072.75	3128.9	5083.65	5207.66	4262.97	1994.83	5131.09	1329.96	3712.54	1482.14	4528.45	5717.27	3795.46	67.4642	4645.49	1296.33	2974.03	6431.07	2593.21	6401.7	3666.96	4883.71	1846.68	754.596	4490.45	867.777	4446.32
12.31_696.1859n	12.3055	661.172	8030.46	2806.62	2928.95	2258.69	4221.04	5450.4	4211.05	679.596	5439.74	2977.28	6579.8	6630.09	3284.91	4307.07	5775.5	2417.38	6698.1	2837.61	5632.3	5323.81	6090.95	5243.18	3561.45	6149	3146.45	4165.82	2849.16	5112.47	6215.42	4986.94	1032.91	7186.09	2550.66	3543.31	6739.02	3982.34	6961.14	4147.69	6965.65	3014.6	1782.78	5027.58	2378.75	5188.04
12.32_580.0862n	12.3226	625.057			0.537204			0.246559	2.50945										0.057882			1.67311	3.23288	15.9636		0.705235		1.16254		0.00983655	0.352871	3.96854			4.10161		0.468997		6.60392	0.100717		12.7744		0.813696	9.9833	2.23938
12.34_386.1734n	12.3397	409.163	475.631	477.706	879.234	1562.42	425.231	130.216	733.882	980.9	362.953	366.81	1914.52	351.133	1659.32	1263.41	182.717	918.532	422.32	905.704	1269.93	400.434	148.055	194.312	467.53	570.895	2184.07	469.613	587.346	530.564	290.342	307.81	1494.31	418.948	548.831	460.645	313.125	2153.48	289.067	495.854	479.201	1098.75	6818.86	430.249	872.286	371.486
12.34_828.2945n	12.3397	426.145	93.9924	59.8535	126.32	39.1249	154.987	125.041	124.11	17.7595	85.3371	90.8237	95.8933	137.512	34.8029	66.7787	203.275	89.0841	167.631	37.3675	126.151	134.501	121.759	103.734	108.577	143.937	47.0424	152.167	35.5739	101.449	99.0302	136.726		181.673	62.7522	134.499	128.343	109.554	138.943	122.921	132.118	110.239		101.966	23.6582	200.089
12.32_939.3705n	12.3226	962.36	730.397	323.634	79.7473	53.3623	396.106	385.348	346.094		615.271	297.502	738.146	454.874	329.108	469.752	739.667	165.555	497.71	114.883	602.683	219.306	678.706	600.918	433.633	816.935	345.612	321.313	270.96	351.127	338.831	483.396	9.9144	1104.35	260.51	269.202	552.087	418.578	384.8	199.136	895.776	154.901	102.018	209.919	215.722	352.768
12.43_383.2941n	12.4255	428.265	1532.96	1886.02	1401.86	2525.84	1607.45	1184.04	1256.76	1944.77	1447.49	1669.83	1710.82	1495.74	1698.99	1636.53	1301.53	1913.69	1582.55	1725.35	1835.08	1077.78	1425.35	1597.17	1879.65	1347.94	2254.95	1233.85	1723.83	1176.32	1198.69	1339.65	2086.23	1042.25	1540.99	1396.1	1218.21	2101.23	1299.91	1254.97	1696.74	2061.87	5721.05	1264.65	2113.36	1262.87
12.41_648.3019n	12.4083	671.291	151.506	171.523	854.7	193.616	535.387	378.196	454.954	687.179	207.752	169.747	61.8181	219.189	1168.6	835.395	464.812	576.304	203.56	462.518	252.312	28419.6	334.177	439.256	151.694	90.3586	96.0591	254.895	240.695	309.623	235.304	423.831	467.035	21085.4	555.583	260.758	2896.41	420.535	258.608	299.328	372.823	466.498	254.046	157.288	271.915	352.477
12.48_506.2038n	12.4769	489.2	1083.3	1874.41	1672.54	1385.93	1467.98	4012.99	5970.97	4117.64	1478.92	1764.12	3263.64	2479.1	2663.47	2546.22	2545.47	3200.48	1568.21	4026.52	2855.6	1957.33	5182.23	1424.45	1326.73	1187.5	2202.1	2207.89	2024.67	4283.86	1241.95	4793.77	3451.99	15783	1862.91	5492.91	1818.53	6234.37	3437.58	2668.57	2172.41	6836.02	1125.6	4075.05	11721.3	1022.36
12.32_818.1722n	12.3226	783.158	1663.3	798.474	699.354	576.293	1008.12	1202.81	979.47	41.0406	1240.34	831.24	1566.87	1446.81	1106.87	1311.8	1446.25	642.267	1473.31	574.295	1540.28	1210.82	1364.41	1348.95	976.446	1451.12	968.62	1137.78	886.496	1215.47	1305.32	1321.47	176.484	1730.74	745.859	1016.19	1556.1	1103.39	1449.86	1053.14	1984.42	787.784	566.118	1220.85	608.549	1147.16
12.31_902.2846n	12.3055	966.3	1063.09	512.706	284.617	189.728	629.681	959.422	622.323		905.055	496.769	917.735	1016.84	635.936	731.235	1027.42	291.872	1119.98	189.944	952.01	934.147	904.347	928.83	555.196	1098.12	696.671	800.431	636.25	890.44	968.946	738.141	19.1183	1691.66	312.943	550.941	1097.49	810.089	1209.76	658.567	1243.29	469.226	170.342	876.513	243.481	788.161
12.29_1861.4704n	12.2883	942.733	17177.9	5249.57	4989.77	2742.45	7553.56	12350.5	7555.98	120.915	11884.9	5762.63	13664	14804.7	8058.2	9320.64	13140.7	3090.03	16983.5	3392.1	10729.2	12985.6	12808.8	10933.2	6681.69	13345.8	5162.52	9659.24	5533.13	11466	14708.1	9932.03	287.613	16229.9	3850.54	7698.22	16382.2	8365.28	16887.5	9261.26	16801.5	5002.12	3054.1	12045.4	3243.26	11475.5
12.29_873.9888n	12.2883	938.005	3802.8	1442.5	1653	698.567	2172.16	2914.49	2184.95	127.481	2904.61	1838	3129.32	3131.55	2793.84	2636.54	3641.24	1318.26	3649.19	1274.16	2734.83	2959.63	3364.37	2948.6	1973.75	3455.88	1642.54	2444.04	1508.69	2968.5	3044.61	2839.38	131.489	3283.87	1429.35	2232.3	3702.06	2268.95	3402.81	2422.1	3800.47	1412.91	1050.91	2884.39	1110.32	2806.68
12.29_795.3955n	12.2883	840.367	7968.59	3053.12	2995.25	2818.64	3237.05	4298.73	3934.33	612.301	5757.27	2760	6934.5	5124.02	6192.07	7029.06	4143.58	2533.74	5390.17	2848.82	7486.85	5421.61	4171.26	3782.39	3123.55	4038.52	4371.28	3650.83	2607.79	4604.89	5225.67	3372.01	877.484	5686.07	2046.43	3116.95	5639.79	5934.16	5210.21	3902.13	6718.97	2356.49	3242.53	4474.65	2307.74	3952.89
12.67_625.2902n	12.6655	626.297	3276.76	4648.11	5520.07	3122.32	3926.6	3531.42	4837.35	4929.68	4784.05	3837.54	3186.96	3579.17	9800.52	8436.65	6916.79	4407.51	3362.84	4019.66	4628.75	7411.47	5107.5	4018.61	4119.37	3049.97	3951.6	2987.4	4658.61	4584.34	3197.32	5249.77	3569.76	16101.9	3412.21	3654.89	3027.23	5645.14	2948.13	2960.13	5140.56	3025.26	3960.75	2859.44	3958.66	3807.7
12.68_387.0965n	12.6826	432.068	5847.12	1591.55	2363.4	1630.85	5396.48	1801.33	7089.62	1611.28	5090.14	2056.34	1529.97	2081.7	1465.81	1899.38	1613.03	7206.22	2193.64	4411.29	1841.93	2486.25	2449.86	1516.29	1995.2	1451.34	1639.26	1921.07	1695.94	2723.98	4010.65	1766.34	1535.81	1751.14	2103.27	1867.6	3099.5	1604.56	1793.41	2235.16	1471.99	1680.68	2889.86	2314.71	1468.58	1991.94
12.70_180.1509n	12.6998	163.148	500.43	158.056	215.444	229.223	417.716	170.629	551.472	131.019	443.196	205.617	147.343	157.276	236.648	293.668	92.4635	625.68	192.802	390.648	266.052	206.044	180.594	96.8489	187.352	89.4726	263.367	181.036	154.996	239.261	254.891	97.0525	226.806	110.167	167.015	150.784	247.849	202.218	149.047	214.597	181.227	142.679	255.792	178.765	178.693	171.789
12.73_404.1710n	12.734	214.084	4145.46	5204.11	3610.16	6252.9	4409.29	3352.95	4403.14	4933.27	4026.91	4374.53	5455.07	3412.54	6237.38	6613.2	4142.71	4449.75	3649.13	4221.69	6364.07	3191.2	3916.69	4099.89	5006.92	4302.12	6472.27	3453.42	4762.8	3605.3	3414.69	4006.85	5847.23	4611.24	4136.68	3252.69	3809.83	5708.55	3436.24	3270.54	5303.66	3559.82	5528.25	3323.05	5216.32	3420.88
12.73_519.0679n	12.734	583.084	219.967	227.09	101.18	2462.34	241.091	199.518	229.347	208.172	224.188	197.984	235.959	170.161	245.118	274.546	261.694	226.989	148.997	180.418	282.995	166.993	272.257	287.391	161.669	328.938	312.58	216.008	167.696	212.793	398.62	254.011	329.711	119.869	261.392	164.525	240.902	292.414	229.974	169.481	170.301	92.2439	262.192	143.366	238.831	191.481
12.73_486.0439n	12.734	469.041	9192.73	11035.7	8023.48	12386.9	8949.09	7796.25	9075.69	10601.6	9222.83	9580.26	11160.2	8060.23	12477.5	12869.3	9420.84	9653.98	8230.47	8897.8	12915	7778.14	9127.74	9038.46	10258.6	9462.27	12797.1	8157.67	9978.43	8737.79	8000.08	9144.41	12148.8	9724.87	8920.91	7681.86	8354.77	12489.5	7944.29	7773.74	11156.7	7833.34	12380.6	7952.47	10860	7891.99
12.83_708.1243n	12.8312	709.132	307.596	809.646	434.21	1209.75	765.535	728.423	2788.56	116.876	1696.52	539.529	298.975	1760.72	249.846	384.901	3043.97			971.635	1191.45	985.037	3237.57	119.599		395.025	1085.6	2921.05	1401.6	2947.59	681.531	1175.09	133.005	4865.78	57.1169	602.74	281.505	5020.3	298.419	1130.99	2162.2	104.198		891.848	1825.37	120.893
12.85_684.1406n	12.8484	365.06	1275.98	442.521	781.715	415.863	760.542	1197.91	1185.8	86.5804	1188.28	495.75	533.833	1547.13	328.159	401.941	1451.93	216.261	1143.47	757.819	840.77	1236.88	1402.82	890.582	348.258	1019.89	509.372	1597.04	661.575	1768.29	1341.95	1191.64	73.3887	2101.28	377.343	701.047	1079.08	1646.6	1331.39	1121.83	1393.12	359.121	79.8574	1234.42	976.334	1261.79
12.85_689.1201n	12.8484	734.091	1883.21	144.638	833.752	191.928	919.89	1597.45	1172.05	143.87	1592.19	401.566	705.269	2071.29	126.978	254.241	1806.42	211.274	1600.56	719.895	618.852	1603.08	1950.88	1172.16	335.919	1348.8	125.566	2069.1	536.382	2547.21	1986.04	1504.73	70.9818	2170.26	371.303	792.994	1578.5	1333.03	1731.07	1329.01	1345.06	238.744	18.8111	1661.42	308.456	1767.04
12.88_1098.5115n	12.8827	1121.5	0.102273		17.4261	17.3736			9.12643	15.141		1.50891			18.4922				5.68014			18500		10.7385	1.80401	24.155							12.298	18778.6		0.0693022	0.0570478	7.6125
12.92_285.2559n	12.917	349.272	1531.26	1838.02	1295.41	1798.1	1541.96	1360.55	1442.95	1878.6	1473.5	1754.1	1657.1	1271.37	1672.2	1942.8	1649.07	1694.89	1455.82	1453.89	1768.05	1210.17	1520.38	1654.6	1789.37	1741.84	2021.53	1356.03	1811.93	1417.96	1280.53	1540.24	1818.46	1724.24	1729.49	1330.65	1489.61	1748.23	1366.7	1256.37	2037.94	1139.98	1625.26	1233.17	1869.6	1315.74
12.95_412.1842n	12.9513	413.192	8228.6	9752.12	7925.74	10100.5	9291.86	8018.34	8980.61	10028	8735.74	9015.86	9081.29	7840.99	9860.2	9611.42	8876.83	9200.64	8229.67	8414.77	10215.9	6867.42	8725	8958.16	9302.9	9096.02	10080.9	8147.11	9177.66	8665.71	7784.44	8777.98	10474.4	8814.11	9509.3	7679.16	8297.8	9281.24	7864.81	7981.21	9399.49	9265.34	8539.25	7661.05	9690.03	7875.63
12.95_459.5842n	12.9513	424.57	16.7547	279.501	25.4465	187.937	140.794	68.2424	13.5694	261.778	79.3006	31.3318	145.225	86.2426	311.976	28.9265	52.138	154.121	58.2282		71.6277	182.756	143.48	231.06	41.3877	46.8087	163.586	232.549	25.0917	119.492	210.567		1529.64	34.0637	615.651	100.986	188.402	36.934	19.5347	49.0734		37.1972		194.374	764.884	92.6457
12.97_253.2016n	12.9684	254.209	3998.75	1441.83	7255.12	1657.9	3869	950.666	5134.78	5967.2	3094.5	945.263	1409.61	1663.89	1518.52	2424.12	932.624	4958.12	1135.55	5883.93	2029.66	1345.03	1431.41	893.747	1359.2	812.511	1842.64	1043.8	1056.99	1633.53	1049.15	1618.2	1730.67	954.826	1195.49	842.685	1400.66	1572.91	1048.18	1405.1	1284	1069.96	1607	1380.87	1328.89	1019.82
12.97_566.1577n	12.9684	589.147	4349.06	5738.1	2642.32	3120.41	3127.22	5467.08	3738.19	2765.35	8711.98	4345.92	4594.33	5101.06	5672.61	4747.69	10019.9	4870.35	4143.11	2885.95	4307.83	6612.96	8168.13	4853.5	3530.04	3455.62	2964.51	4968.03	3279.79	5931.22	3602.67	4936.88	2946.17	6563.27	3413.4	4926.79	3039.08	5438.18	4307.68	2579.39	4829.97	3420.64	2820.02	4180.25	3815.75	2814.11
12.97_568.1437n	12.9684	613.115	1560.04	1648.62	1636.92	1844.11	1797.83	1341.98	1598.85	2078.79	1485.76	1667.37	1853.2	1303.65	1605.77	1568.39	1466.01	1843.87	1606.69	1776.66	1499.61	1031.59	1517.44	1770.98	1829.15	1802.48	1692.73	1301.19	1592.94	1343.73	1341.67	1518.35	1704.81	1436.09	1836.44	1328.36	1605.37	1637.44	1364.89	1223.05	1867.41	1528.72	1974.2	1233.6	1579.77	1480.85
12.99_288.1269n	12.9856	311.116	14975.2	18307.9	14105.5	20665.9	15381.7	13597.9	15748.2	18872.9	15211.9	16474.1	19055.7	13827.3	19529.6	21105	15293.6	15959	14364	15436	20481.3	13462.1	14675.5	14773.3	17132.4	15373.8	20599.5	13820.8	16795	14482.2	14270.5	15130.9	20502.7	17098	14946.4	13574.4	14371.9	19803.8	13463.7	13693.3	19150.6	13619.7	20315.9	14741.6	18172.3	13661.8
12.97_986.5466n	12.9684	505.272	266.051	1012.49	145.046	639.312	716.151	441.734	166.193	1334.39	345.136	304.93	488.762	459.117	1069.95	319.978	299.851	681.184	353.501	211.864	463.569	1138.59	708.871	1068.94	387.389	499.216	643.355	793.911	206.651	349.096	964.788	205.898	4875.08	415.288	2624.13	565.335	825.849	285.579	152.238	239.963	210.242	202.91	169.323	788.28	2066.69	588.212
13.02_208.1452n	13.0198	209.152	940.506	1087.4	718.999	1342.64	837.768	698.139	905.562	1037.92	1036.3	1050.05	1561.79	731.013	1248.7	1497.61	846.662	1014.67	719.268	925.23	1463.55	809.644	835.376	829.134	1009.7	863.242	1503.02	740.859	1109.73	810.167	805.361	718.656	1455.05	1099.75	893.789	790.168	816.131	1568.46	796.269	782.067	1107.45	725.698	2742.39	796.164	1207.59	790.988
12.95_392.2389n	12.9513	375.236	8198.91	10382.5	8035.91	10922	8489.52	7334.07	8425.07	10375.9	8321.04	9874.48	9753.9	7470.38	10271.5	10546.2	8233.6	9272.03	7951.92	8953.73	10964.8	6950.49	7811.14	8118.71	10021.9	8680.58	11530.4	7513.69	10151.3	8025.55	7290.23	7986.9	10186.3	9991.25	8951.09	7288.25	7679.66	10571.3	7366.71	7457.14	10287.2	7909.34	11570.7	7642.45	9846	7498.56
13.07_687.9947n	13.0714	670.991	4896.33	5889.73	4446.13	6473.42	5220.82	4189.86	4882.01	5918.91	4877.23	5322.03	6644.58	4386.32	6545.01	6880.75	5334.34	5061.16	4560.97	4854.48	6918.14	3976.04	5060.21	5385.89	5680.7	5535.58	6783.59	4506.69	5323.52	4712.17	4246.98	5088.93	6635.87	5096.78	5216.08	4170.84	4483.39	6597.45	4468.47	4108.47	6282.45	4369.34	7393.2	4287.61	6138.04	4443.2
13.07_558.0371n	13.0714	541.034	1058.58	1302.77	944.375	1322.05	1056.61	880.298	1007.58	1139.38	1008.55	1061.36	1223.76	911.275	1288.37	1417.61	1123.75	1148.01	1022.72	942.57	1423.58	819.558	1004.06	1146.15	1160.74	1177	1318.35	918.266	1072.22	981.754	852.758	1169.19	1196.22	1025.95	1083.64	895.91	977.245	1308.95	929.108	818.344	1227.72	848.991	1257.69	923.718	1183.15	941.663
13.07_516.0458n	13.0714	539.035	2103.52	2399.42	1920.46	2602.18	2093.38	1833.97	2083.95	2310.81	2161.85	2274.3	2455.91	1995.81	2571.72	2672.33	2352.22	2230.57	2010.73	2080.24	2751.96	1723.68	2261.47	2251.48	2382.77	2283.81	2808.38	1869.56	2273.64	2061.34	1875.84	2238.54	2705.76	2103.43	2224.39	1781.42	2061.07	2484.52	1912.08	1744.53	2418.98	1980.34	2602.16	1947.72	2334.41	1869.01
13.14_573.2971n	13.1399	596.286	753.233	935.731	1367.21	2182.65	1222.2	517.357	1550.49	981.968	745.681	620.835	856.815	709.209	1536.44	1262.36	900.396	402.819	522.724	2108.66	1036.69	879.066	890.822	777.148	1088.44	535.807	780.221	667.408	1043.15	796.38	458.454	1365.69	636.964	2990.77	478.474	802.048	311.887	614.086	614.566	603.002	1097.92	1283.69	923.953	886.594	571.744	502.822
13.14_257.2724n	13.1399	258.28	51628.2	65016.9	46379.1	67562.1	54303.8	42152.9	52715.2	68581.6	51183.3	64326.7	64557	43339.9	62780.6	64236.1	55913.5	52879.3	46663.4	49041.1	63952.8	37678.1	52798.8	55372.7	65650.3	57577	66874.2	44064.5	64779.9	46877.8	40386.1	54660.9	68071.3	66205.1	53939.6	39994.7	46832.4	65149.2	42965.4	39595.1	69118.6	40288	61020.5	39375.4	65038.8	44492.6
13.07_419.3291n	13.0714	483.345	6395.19	6718.53	5119.15	7651.66	5464.65	4947.98	5686.27	6545.17	5929.1	5607.36	6897	5039.36	7334.31	8176.93	5450.3	6403.15	5330.38	5981.75	8572.09	5010.18	5274.21	5397.37	5993.36	5462.35	8221.57	4938.11	5627.77	5462.27	4764.06	5259.5	7829.97	5422.43	5225.26	4618.61	5378.23	7418.28	5222.04	5155.98	6959.13	4741.81	7476.65	5252.86	7087.89	5062.95
13.07_403.0346n	13.0714	467.05	10492.6	12348	9837.37	13918.1	10396.3	8981.43	11026.9	12135.3	10906.5	10988.9	12480.4	9297.8	13156.5	14208.7	10995	10926.3	9440.94	10632.5	14520.3	8735.49	10638.3	10200.1	11375.4	10333.9	14091.7	9605.68	11306.5	10072.4	8986.71	10443.2	13205	11571.3	10149.8	8900.85	9569.61	14005	9103.57	9152.8	12808.6	8979.42	13775.8	9242.64	12398.6	8988.06
13.23_673.1706n	13.2256	359.575	15458.8	18259.3	14637.6	19061	15987.1	14604.1	15886.8	17451.8	15525	17378.3	18107.2	14862.5	18094.5	19920.2	16608.5	15987.3	15051.3	15782.5	19674.6	14048	16044.7	16243.9	17526.2	15971.5	19946.9	14814.7	17577.6	15338.6	14158.4	16378	18978.9	17382.7	16017	14363	15177.6	18308.9	14527.7	14330.5	18397	14364.3	17410.8	14681.1	18179.4	14592.4
13.24_636.9363n	13.2428	700.952	90.0368		110.443		86.5053	94.0859	58.0012	19.7673	125.107	35.2997	15.7334	87.4802			71.348	192.481	155.947	53.256		87.036	82.0527	100.887		108.78		145.157		101.111	162.952	88.4483		65.5681	132.103	160.533	134.702		143.913	190.57	57.8368	240.5	35.2248	117.987	35.0254	215.277
13.24_942.5503n	13.2428	987.521	824.461	202.362	1076.05	178.063	743.985	1071.03	825.971	423.5	860.72	526.166	138.939	1067.58	279.553	109.329	548.288	828.201	1080.4	827.836	111.681	1114.54	518.127	562.364	391.466	578.732	157.778	815.688	420.655	828.195	1106.07	632.21	204.829	584.938	657.661	1085.08	850.177	157.42	1008.47	1197.33	220.607	1054.91	285.218	1014.36	303.022	1060.87
13.26_498.2122n	13.2599	521.201	11190.5	23783.3	7200.65	22375	21957.8	21351.1	24022.5	3290.41	20205.6	11494.6	13564.3	16318.4	11156.8	9309.73	21084.3	6343.42	2075.2	13977.8	21775	11660.9	26558.9	12937.9	9434.51	9378.78	19763.3	32043.4	53524.4	29085.3	10922	12494.7	3226.78	31599.1	12145.5	7047.08	40907.7	57332.1	8534.8	15372.5	31358.4	1944.32	111.605	14235.3	19564.8	11775.7
13.24_832.0779n	13.2428	877.049	1417.1	1395.93	1227.43	1628.73	1351.81	1124.18	1316.08	1628.46	1263.83	1377.39	1665.78	1226.83	1644.51	1627.82	1374.73	1380.6	1222.86	1412.47	1580.83	1062.52	1369.57	1449.07	1363.77	1493.71	1582.12	1123.14	1348.58	1199.42	1092.27	1372.33	1607.41	1159.27	1346.67	1076.03	1166.08	1537.71	1178.93	1059.58	1493.29	1065.69	1846.63	1089.42	1498.03	1139.59
13.31_699.0796n	13.3115	700.087	5093.92	5171.55	4192.33	5218.68	4858.53	4353.21	4895.77	4444.32	5158.54	4625.88	5136.99	4199.41	4678.78	4854.12	5446.2	4642.4	4398.34	4264.96	5746.67	3807.55	5601.71	4913.55	4744.88	5224.7	5543.5	5195.89	6058.97	5144.26	4527.81	4862.8	4767.91	4882.2	4833.52	3713.04	5987.84	6340.26	4067.19	4053.74	5879.05	3266.12	4077.6	4438.91	4836.74	4150.69
13.33_387.3137n	13.3286	352.3	43641.9	45501.6	43115	48386.4	43192.8	41105.1	42595.6	48519.1	44329	45990.9	44145.1	39924.1	44557.5	46002.2	46403.6	45560.4	43539.7	44333.6	46080	41218.4	43810.9	45501.7	46694.8	44872.8	46884.4	41805.2	47357.4	43875.9	41930.7	44906	46477.6	46836.8	45190.8	40732.1	44045.6	45070.5	41079.9	41692.7	47579.6	40832.9	44442	41675.6	44551	42120
13.31_629.1481n	13.3115	674.119	6274.56	6432.69	5530.88	6542.41	7128.34	6903.77	6922.43	5604.42	6836.32	5568.58	5665.76	6485.11	5644.78	6031.69	7088.82	5670.22	5024.85	5856.77	6985.21	5506.53	7496.14	6368.64	5373.4	6168.01	6714.75	7606.51	7570.83	7397.26	5726.49	6196.39	5607.41	7208.61	6239.11	5291.49	8086.5	7819.42	5594.64	5935.41	6577.13	4806.27	5227.66	5855.41	6277.19	5971.16
13.36_576.3341n	13.3629	599.323	818.734	980.536	499.129	1042.84	535.739	608.495	524.445	736.107	862.666	632.907	795.938	538.967	1510.32	1777.68	920.135	719.591	583.047	723.744	1416.68	967.884	678.504	595.18	725.774	523.121	1316.96	520.901	716.614	727.505	600.979	1026.16	998.768	1519.51	590.806	639.117	617.871	964.899	517.289	636.264	935.695	515.79	997.296	676.53	1027.87	475.706
13.38_546.0368n	13.38	529.033	2369.36	2976.99	1987.46	3374.17	2600.88	2112.97	2520.67	3157.24	2287.06	2755.96	3219.34	2276.46	2833.24	3572.65	2611.84	2565.9	2312.18	2316.51	3308.05	1548.73	2455.79	2798.45	2861.04	2778.11	3386.48	2209.31	2596.48	2146.7	1828	2643.51	3335.55	2457.91	2549.54	2039.9	2044.58	3135.31	2211.61	1868.14	3166.75	2358.58	2985.28	1844.6	3017.68	2296.65
13.38_460.0472n	13.38	425.033	6864.55	8801.13	5806.98	9027.72	7222.4	6164.02	6843.47	8653.73	6948.02	8471.26	9791.56	6368.09	8915.65	10096.1	7366.3	7393.86	6245.06	6370.95	9767.17	5295.66	6983.64	7282.33	8213.34	7600.74	10374.3	6213.55	8101.81	6491.47	6099.76	7067.61	9935.5	8006.48	7345.36	6051.88	6522.36	9895.73	6518.44	5911.8	9140.83	6247.78	11252	5623.43	8853.55	6409.03
13.41_304.0640n	13.4143	327.053	15222.7	17903.2	14498.6	20315.8	15593.9	13903.9	15145.3	16631.3	15322.9	17098.3	26858.4	15426	23159.2	22555.6	15991.2	15949.7	14585.5	15301.4	21422	14120.4	15015.1	16192.5	17317.1	15652.5	21064.9	14189.9	16999.8	14878	14243.4	15889.6	19596.4	16566.2	15434.1	13754.1	14825.2	23205.8	14243.8	13769.5	19234.6	15137.6	36556	14302.6	18290.5	13531.9
13.41_423.6459n	13.4143	424.653	39.6404	95.9285	169.59	51.7408	50.6847	54.9977	89.214	98.4947	88.5985	20.6647	78.1001	151.292	38.3131	60.2264	103.693	128.582	98.0546	226.011	85.5201	141.158	71.7902	82.8283	87.011	79.9136	49.0265	82.1557	45.0693	145.72	110.292	54.447	53.1961	50.5379	71.6467	117.471	113.933	21.67	85.9449	74.2608	203.402	97.4461	48.5868	98.7616	62.2525	88.7489
13.40_786.3233n	13.3972	751.309	16272.1	20265.5	16284.7	23215.8	16091.9	14766.1	15842.5	22181.9	16140.6	20103.3	18643.3	13109.5	20398.1	22505.9	18034.1	16821.6	15830.9	16115.6	21993.4	17634.3	16696.2	17739	20910	17440.2	22187.6	15744.9	21531.3	16920.3	15839.7	17345.2	22834.6	22956.7	17005.1	14595	16606.2	18985.5	14360.2	15374.6	22198.2	13883.1	17038.7	15692.1	20572.3	15088
13.43_554.2446n	13.4314	300.112	2962.28	1765.09	3492.94	2639.68	2261.69	2323.21	2432.78	2313.57	2725.06	2114.96	1878.09	1568.21	2180.04	1952.25	3292.95	2800.71	2771.52	3159.85	2171.7	4200.01	2511.12	2773.07	2330.1	2338.16	2062.57	2857.02	2392.43	3476.08	3675.5	3083.91	2355.04	2222.41	2736.48	2572.85	3612.65	2084.6	2083.71	3140.22	2390.42	2261.92	2113.47	3190.73	1904.2	2801.31
13.43_650.0630n	13.4314	348.021	3654.33	2750.39	4072.61	3434.27	3285.84	3010.3	3452.64	3673.48	3636.85	3163.44	2780.61	1965.1	2636.92	2887.88	4119.89	3763.81	3507.26	3722.64	3047.45	3907.12	3691.54	4006.76	3698.22	3580.92	2636.91	3589.31	3832.44	3997.91	3789.81	4049.44	3256.62	3303.05	3694.13	3397.14	4092.49	2431.91	2920.52	3577.41	3183.65	2684.1	2873.51	3724.83	3217.76	3701.15
13.43_882.3349n	13.4314	453.166	91478.1	72952.6	103426	90338	80820.4	78649.4	82167.5	90957.4	90331.5	82538.6	69853.1	59003.6	75765.8	80775.8	103067	90207.7	88983.7	92481.3	82583.3	108111	87760.3	92692.2	88133.1	83815.7	77435.4	87665.4	92291.5	101317	102690	94167.5	84431.2	86358.3	88995.8	84337.2	103935	71022.3	74285.8	95222.2	82736.9	71868.4	69717.5	100007	79589.2	87975.1
13.43_520.1610n	13.4314	503.158	5363.4	3883.16	6477.25	4825.07	4853.38	4584.35	4775.99	4901.37	5242.22	4542.69	3503.6	3223.05	3891.35	3838.13	6843.29	5538.96	5478.4	5507.54	4382.97	6788.49	5564.69	6028.7	5126.36	5165.68	3749.09	5379.41	5210.7	6455.37	6363.58	5778.47	3871.72	6329.97	5474.92	4889.83	6364.77	3526.03	4281.36	5615.92	4563.86	4980.28	3598.43	5944.63	4188.37	5166.75
13.43_1062.2768n	13.4314	554.128	1714.4	776.232	1793.12	679.7	1310.74	1271.04	1338.59	644.028	1579.58	1220.13	645.569	813.841	280.329	183.877	1902.62	1335.2	1444.18	1341.87	178.81	2158.17	1690.82	1178.23	1109.57	940.182	96.5835	1158.4	1337.45	1328.98	1849.34	1512.81	513.192	1796.75	983.039	1334.86	1884.94	189.853	1137.31	1507.34	837.345	967.122	138.376	1899.99	849.831	1692.84
13.43_1060.2720n	13.4314	1105.24	2502.58	431.738	3981.29	1077.78	1316.61	1316.99	1284.36	1716.99	2452.35	1001.97	216.377	155.327	413.71	346.034	3196.71	2073.87	2117.8	2541.95	593.56	5414.81	1939.5	2116.97	1663.58	1371.38	315.542	2140.74	2165.18	3496.63	4233.27	2188.9	715.989	1679.85	1921.17	1947.19	4127.16	297.433	856.671	3156.87	718.277	813.502	334.78	3733.96	810.879	2270.47
13.45_87.9862n	13.4486	152.002	291.559	129.998	358.412	256.201	268.722	228.799	249.266	219.261	313.275	162.54	164.59	198.562	142.915	203.97	354.089	280.28	286.183	272.714	215.237	422.866	291.299	295.834	261.686	254.19	179.768	280.098	210.218	361.144	347.035	321.998	161.914	146.943	324.96	293.885	380.794	141.097	227.221	343.512	214.507	228.346	124.372	306.891	164.09	289.245
13.45_505.1411n	13.4486	528.13	1827.53	1299.85	2293.8	1772.65	1567.83	1427.17	1687.06	1860.94	1943.39	1615.11	1309.18	890.932	1264.86	1275.75	2336.96	1825.27	1764.01	1895.71	1532.6	2744.31	1722.09	1845.66	1858.13	1717.44	1151.22	1921.71	1895.77	2339.85	2320.1	1934.98	1595.73	1960.27	1811.82	1723.67	2434.42	1007.01	1300.18	2027.03	1581.92	1396.23	1269.06	2156.51	1429.83	1816.87
13.45_974.3366n	13.4486	997.326	5477.07	1356.15	8176.57	2656.81	2857.03	3199.18	3205.51	3653.81	5019.54	2298.3	937.489	689.724	1250.82	1110.69	7095.88	4662.57	4527.77	5412.1	1407.19	11229.1	4229.95	4444.56	3476.81	3051.1	922.294	4741.51	4710.2	7321.48	8562.8	4874.36	1661.5	4129.2	4219.25	4338.44	8190.39	951.549	2342.29	6656.63	1883.28	1986.62	890.76	7849.87	2044.37	4966.37
13.45_968.3208n	13.4486	951.318	856.8	63.9668	1719.74	363.382	384.123	314.868	408.269	648.226	916.807	255.848		33.911		100.283	1371.5	808.893	745.321	1005.47	184.503	2985.6	724.499	832.841	595.13	541.859	169.199	864.379	849.113	1289.86	1638.13	865.645	117.432	882.796	591.088	651.553	1456.7	14.8086	392.272	1222.48	294.85	260.674	73.5615	1448.98	280.077	915.923
13.45_780.2289n	13.4486	825.2	480.56	158.657	549.254	175.23	220.388	374.497	136.983	156.29	477.743	181.373	160.857	199.273	205.537	161.941	662.291	396.854	415.582	544.328	206.342	814.358	426.353	548.692	216.624	277.877	108.334	412.622	301.561	565.731	740.828	505.293	131.88	296.786	450.591	369.343	639.509	178.695	284.224	528.058	239.921	187.215	185.591	622.266	137.458	408.9
13.55_496.2369n	13.5457	560.253	269.608	312.159	714.255	73.8522	109.545	5081.36	8914.31	2813.97	95.2806	85.2447	294.315	180.556	161.577	99.8455	679.605	3707.36	1551.83	337.044	733.771	255.718	6367.74	84.039	211.41	72.6014	1042.5	601.157	98.6441	468.5	56.6681	7253.67	7208.39	28863.3	306.188	653.725	192.193	1278.49	972.278	3886.7	494.456	2670.57	38.2728	4607.41	18164.3	172.638
13.55_489.2590n	13.5457	553.275	2160.2	2168.87	1652.92	7628.89	1526.02	1453.23	1926.53	6743.29	2015.55	2499.93	4195.88	2933.39	11593	8020.57	1722.83	2233.9	1829.91	1942.93	5701.71	2861.95	2368.93	1698.53	4012.56	1647.93	7490.13	1263.63	2877.5	1962.71	1687.06	2415.85	6852.74	4856.66	2710.9	2485.79	1538.6	7107.85	1257.72	1049.98	2161.49	1773.97	1992.1	1574.29	2992.62	1163.34
13.56_524.0478n	13.5629	569.019							54.563									65.8644	25.3686		27.0194							1367.7		663.762		1524.98										3841.92	34.4786
13.60_746.3162n	13.5972	769.305	3753.76	4141.97	3738.84	4634.59	3991.48	3311.57	3995.72	3956.7	3850.29	3824.96	3965.04	3364.18	4390.87	4794.15	4000.39	3734.61	3646.31	3862.38	4762.75	4164.6	3870.15	3742.33	4142.5	4189.82	4683.6	3523.81	4119.62	3664.74	3211.26	4207.56	4595.21	8754.34	3954.77	3348.42	3504.55	4503.56	3442.47	3080.68	4557.45	3795.7	3695.49	3235.62	4135.44	3434.22
13.55_300.2788n	13.5457	364.295	35578.5	42080.5	33929.6	44798.8	36513	35339.1	37889	43168.8	36128.9	40679.9	41591.8	34679.1	42186.3	45051.5	37536.1	37841.4	36126.3	35396.9	45546.5	32532.2	37053.6	37046.4	41536.7	37772.6	45322.9	34343.3	41719.9	35050.9	33654.6	37766.4	46087.6	45857.8	36832.3	33754.8	34979.6	43185.1	34378.9	34692	44080.6	34130.5	40315.4	34676.4	45002.6	34509.6
13.70_225.1222n	13.7001	289.138	1740.45	2038.28	1811.88	2637.51	1918.38	1525.07	2035.23	2134.27	1785.65	1934.04	2602.88	1828.75	2342.89	2476.48	1729.9	2004.32	1846.28	2130.62	2451.78	1547.85	1616.23	1853.29	2212.41	1915.33	2563.16	1672.18	2175.32	1732.88	1535.35	1951.19	2174.2	1874.83	1914.53	1590.12	1598.93	2486.3	1550.59	1652.12	2183.18	2075.66	3750.25	1556.85	2192.52	1574.15
13.70_594.3968n	13.7001	639.368	1611.86	34.6709	325.941	344.507	533.454	256.615	1022.7	86.5038	1199.67	17.9059	257.085	302.925	340.572	1743.95	2.63837	1708.96	132.223	1057.79	1917.47	563.533	0.138479		0.848235		832.821	296.262	4.10073	474.436	381.498	12.3856	401.212	2.22234	22.4998	176.455	535.721	304.756	207.244	595.127	46.3745	151.487	851.082	586.777	155.948	232.641
13.77_524.1228n	13.7686	525.13	179.562	175.076	336.877	271.323	193.244	109.861	115.447	244.874	233.061	77.2221	86.4944	89.2349	28.1429	349.205	255.595	85.2059	84.7297	438.279	245.842	181.077	156.345	202.707	248.685	259.091	331.464	195.528	127.104	247.64	295.678	286.246	217.244	287.02	280.545	150.996	186.985	36.676	65.2471	136.391	153.009	58.2185	43.7901	250.674	267.224	81.1679
13.70_600.4069n	13.7001	623.396	8863.22	2683.75	3648.36	5287.57	4127.15	2127.83	6689.18	2813.67	7245.53	735.468	3779.98	2275.16	5904.01	11259.8	700.289	8967.65	2713.71	6201.76	10952.1	4297.42	1076.69	678.584	1652.16	757.963	7698.56	2499.2	936.136	3869.03	2971.87	1190.3	5200.75	445.373	966.033	1936.48	3453.66	5107.76	2410.25	4087.38	2917.67	2320.63	4944.31	4259.88	3404.28	2407.18
13.84_246.1821n	13.8372	211.168	477.48	293.874	240.556	825.117	151.243	197.668	298.443	244.496	382.635	165.515	373.916	218.141	843.082	925.208	173.107	504.57	247.094	399.699	881.939	410.69	146.677	203.977	224.375	168.043	831.372	245.815	182.219	292.444	229.153	144.933	695.58	172.259	163.643	191.861	333.817	1014.57	214.064	250.974	332.377	197.776	1542.34	285.982	372.825	180.013
13.87_653.7813n	13.8715	698.752	948.744	1183.7	878.91	887.486	862.377	1220.95	659.389	1140.31	936.184	1260.67	1007.18	865.951	581.866	932.078	1311.08	582.552	1293.47	844.292	1619.35	1264.74	1244.27	1650.26	1119.82	1252.44	1102.2	931.371	1232.9	890.834	1175.26	1108.03	1444.42	2205.58	1062.23	971.501	1116.01	1090.31	1224.43	977.226	1183.01	639.027	976.966	913.437	1112.12	1186.54
13.87_388.3613n	13.8715	433.332	0.184029		126.919	367.663	106.734		821.378	180.184	0.0865019		0.0664725			0.0288737	0.114137	0.0254248	0.0175251	542.753	0.348387		0.195895						0.107458				0.20945		0.0236088	0.00192837		0.0397586	0.286524	0.556865		0.0216307	0.342645		0.579024	9.16734
13.55_480.3348n	13.5457	252.166	385.253	463.967	263.137	924.614	368.511	276.453	413.682	964.646	358.654	323.906	987.576	456.051	1983.12	1300.37	349.821	491.648	510.389	392.408	1088.57	216.198	423.062	353.689	700.543	394.095	1157	336.513	584.029	295.559	265.371	376.698	1295.15	560.807	302.743	344.99	296.502	1471.88	381.415	310.6	647.88	550.69	2791.85	354.495	610.91	271.026
13.45_903.9971n	13.4486	463.997	1945.11	1656.94	2061.71	2006.09	1632.49	1626.92	1669.59	2200.82	1951.51	1944.88	1568.05	961.809	1630.25	1634.17	2341.33	1980.96	1864.38	1899.59	1829.19	3543.95	1939.62	2096.76	1941.37	1994.03	1595.65	1824.18	2162.47	2009.78	1883.6	2050.43	1785.99	2556.95	2001.2	1765.1	2070.52	1539.5	1441.32	1921.19	1754.95	1315.11	1584.3	1957.66	1748.45	1826.46
13.97_712.3472n	13.9744	713.354	554.874	273.149	390.496	472.668	240.858	249.485	262.285	155.958	99.1032	339.382	295.461	244.658	628.616	555.467	276.618	140.594	88.7245	207.136	286.975	533.847	127.973	143.33	55.7936	128.433	133.793	104.26	343.783	452.831	171.785	305.306	70.0321	633.341	108.068	183.264	120.859	115.676	299.52	298.533	139.772	211.451	176.424	390.335	400.035	225.232
13.99_666.1592n	13.9916	689.148	843.549	1187.85	1053.48	1201.78	1082.62	918.692	1039.83	1113.69	956.484	1214.9	943.295	1020.66	908.946	1210.87	1040.56	967.552	1040.38	964.964	1260.52	956.298	1040.43	1095.54	1128.88	1129.08	1391.55	1024.89	1200.14	971.914	1009.71	976.939	1349.49	1058.27	952.821	949.899	934.439	1085.36	947.006	869.117	1287.41	933.9	914.641	964.593	1149.46	979.996
14.03_352.2155n	14.0258	188.106	54943.7	39365.6	33969.4	43543.6	36439.7	23605.2	51441.9	38700.8	54663.1	26777.6	46738.7	26230.1	45340.4	46599.8	23680.9	61221.6	31169.7	53185.1	48878.1	31076.5	34437.1	23642.3	39078	25743.9	47669.3	29254.5	28603.6	40632.4	25974.6	29234.3	39757.5	26008.7	37262.7	23381.8	36573.6	48548.1	26364.5	30321.8	41053.1	27788.7	51779.2	29508.1	42456.4	27443.4
14.03_377.2354n	14.0258	422.207	9984.29	9209.4	6997.26	10220.2	8157.78	5074.87	9822.36	9120.81	9970.1	5520.36	9681.34	6046.91	10249.6	11007.3	5555.68	10892.5	6235.2	10132.1	10273.2	6007.86	8016.31	5467.99	9118.26	5486.69	10924.7	6030.03	7626	7739.11	5124.43	6272.65	9704.45	6977.44	7320.74	4807.28	6936.17	10473.3	5506.06	5965.42	9239.25	5945.69	10895	5759.69	9397.34	5872.32
14.04_290.4479n	14.043	255.434	1827.33	1013.03	651.689	1116.94	1882.72	371.135	1828.94	1213.79	1725.22	823.259	1253.46	430.429	1113.39	1387.41	1156.83	1971.18	569.442	1487.46	1394.37	469.544	1598.88	1121.98	1333.09	1124.55	1359.61	517.525	889.051	882.156	369.733	1333.2	1249.07	8025.26	1583.92	345.041	808.401	1171.79	438.219	444.468	1084.75	356.247	1021.37	463.859	1124.24	507.1
14.04_376.9031n	14.043	399.892	2460.7	2962.36	1236.48	2977.64	3424.62	974.762	3094.02	3339.11	2223.23	3074.63	3133.1	976.75	3083.47	3052.89	2678.03	2720.15	1283.45	1940.27	3058.08	1090.3	2724.6	2579.93	3748.52	2492.26	2978	1091.65	3308.72	1385.92	923.891	2702.57	3124.07	26559.2	2699.16	927.285	1488.46	3100.75	1037.8	1040.78	3032.97	888.541	2973.82	1092.05	3025.26	1041.76
14.04_511.8663n	14.043	534.856	344.293	444.434	135.354	328.9	539.928	147.414	476.34	514.841	342.432	474.538	346.283	148.965	228.561	184.774	507.856	420.044	127.29	246.777	197.342	313.95	340.309	437.623	489.924	459.016	284.847	184.213	383.158	180.074	158.924	494.52	295.536	4934.52	506.276	163.56	181.536	433.231	154.183	168.199	354.78	86.6052	373.129	154.418	361.306	93.3571
14.03_1634.7220n	14.0258	829.359	19.9491	13.0027	25.3281									21.0684	24.0985	13.6188	10.7781					14977.9	18.2477		29.0787	9.08514				9.17807				2247.47		14.7354	15.9408		16.3318
14.03_355.8555n	14.0258	419.871	225.365	234.148	114.813	180.261	293.554	136.138	240.778	269.921	218.588	274.573	278	143.834	303.61	167.223	310.825	232.924	212.422	162.331	226.896	107.787	358.856	353.664	318.783	329.826	209.901	221.945	421.9	145.375	175.31	263.863	232.769	2690.81	318.279	73.6939	193.688	292.802	162.109	95.8965	299.646	82.0098	245.705	87.1611	339.32	103.958
14.09_260.1366n	14.0944	305.108	12982.1	14197.2	12203.7	16147.1	12563.8	11596.4	12709.1	12396.4	13193.3	13709.5	20223.4	12345.3	17697.1	17602.8	13326.7	12975	12272.3	12101.2	16191.1	12141.7	13884.9	12418.6	13835.7	12969.7	15624.6	11890.1	13250.9	12825.8	12120.7	12833.4	14803.8	13517.3	12017.6	11493.3	12472.7	19247.9	11746.6	11853.2	15030	12563.2	31544.5	12043.2	13810.8	11694.8
14.15_203.2262n	14.1459	226.215	863.618	1159.15	816.301	1275.95	899.579	855.592	872.572	1284.41	810.409	1006.02	1234.15	791.766	1214.57	1350.16	891.427	829.267	866.085	847.883	4888.28	788.469	971.427	853.779	1073.55	860.69	1242.93	773.665	1090.72	830.376	789.123	848.575	1369.6	1069.85	887.132	807.884	914.85	1292.82	889.527	863.918	1309.6	767.055	1017.67	844.767	1146.31	827.184
14.08_1069.7140n	14.0773	557.846	11521.9	10285.9	8338.92	12930.7	10173.1	7698.4	10356	10063.5	10581.5	9545.87	10900.1	7888.86	13379.5	12656.5	9631.02	11849	7989.88	10121.4	11463.7	8568.52	9358.2	9696.06	10365.6	9759.38	11301.4	7884.47	9167.71	8707.04	7854.88	9131.11	12206.2	18232.6	10032.5	7786.13	8626.34	13334.8	7847.86	8076.94	10908.3	7622.67	13502.8	8246.79	10341.9	7734.89
13.43_1002.3251n	13.4314	1047.3	2910.38	1449.01	3784.32	2239.63	2339.62	1932.61	2503.47	2514.78	2747.7	1907.87	1301.97	1009.13	1576.94	1594.77	3480.24	2822.66	2360.97	2782.99	1844.59	3832.73	2583.36	2790.52	2409.08	2299.7	1378.45	2581.08	2529.04	3357.86	3465.19	2755.62	1928.58	2566.6	2576.67	2475.89	3460.68	1355.65	1791.38	3050.17	1777.72	1809.63	1172.65	3261.98	1751.93	2568.07
14.20_483.3626n	14.1973	528.334	6744.56	4919.08	5968.69	7101.67	4868.15	4205.98	5232.28	6595.93	6414.84	4752.73	4524.49	2973.28	8180.02	7029.95	5340.85	7281.95	5449.72	6033.83	4292.66	6089.52	4803.97	4897.51	6769.97	4411.9	6188.41	4947.87	6386.7	6218.05	5877.49	5176.43	6744.03	5277.52	5246.95	4583.65	6383.41	6142.4	3916.37	5512.54	5520.94	3248.34	4951.11	6090.14	5885.43	5285.5
14.21_449.3217n	14.2144	414.308	13420.3	7251.14	6654.73	23166.2	10090.1	6530.06	11081.8	6118.75	12590.1	3410.45	6847.65	7030.29	7896.71	8259.32	4145.18	20483.5	10689.7	10829.6	6761.72	11138.3	5456.12	7170.69	7648.92	5069.91	11593.3	7040.43	2898.72	9899.96	9020.11	4101.73	6895	4586.4	11250.8	7988.15	8905.31	6276.53	6218.64	7819.06	5073.93	5532.72	6919.51	10291.5	13091.5	9252.02
14.23_418.1952n	14.2316	221.096	62673.1	75979.1	59628.8	84199.4	68051	56442.6	66877.7	73285.4	63337.9	72190.8	75067.4	58431.1	76550.2	79385.8	66097.7	67868.2	59594.9	64078.1	79642.1	53057.5	64519.7	65597.9	76337.4	68287.6	81869.2	59199.1	73688.7	61356	56690.1	65161.6	78734.9	71411.5	70759.2	56662.6	59680.5	76858.6	57143.7	56498.5	75952.1	63044.4	76930.5	55825.1	73848.8	57261.6
14.23_442.2182n	14.2316	425.215	236349	281639	226239	301997	256124	212493	244954	285212	238988	268472	264803	216822	275106	273144	259084	248731	225534	240135	267001	176130	252352	262029	278771	269416	285792	219859	283601	232665	204826	258812	292396	261969	258599	208271	227679	280834	214813	202071	282134	220854	243275	205475	273797	217508
14.26_303.2099n	14.2602	163.603	3324.58	4933.3	3154.35	5655.83	3339.45	3023.58	3233.24	4578.72	3298.39	4184.73	5933.32	3125.94	5389.06	6083.14	3430.65	3320.27	3029.48	3074.43	18533.4	3421.03	3541.51	3394.26	4667.57	3373.1	5667.74	3053.9	4618.43	3214.71	3050.5	3413.75	5455.8	4690.65	4284.06	3034.75	3175.67	5837.68	3021.67	3116.93	4975.82	3269.91	6635.27	3201.66	4842.34	3049.61
14.23_537.3522n	14.2316	502.338	25547.8	22576.6	19213.2	38880.2	23418.8	14544.4	28996.4	24864.5	22611.4	19673.6	20136.1	15715.2	22331.6	22926.7	16493.3	25832.6	17681.3	30981.9	24414.9	16994.3	15648.4	16883.5	22847.6	17969.9	23358.6	16167.7	22247.2	18307.1	15210.5	15996.2	21253.2	20090.7	16683.3	14570.5	16173.3	21644.6	14813.7	16015.9	23157.7	19310.7	20311.4	18350.8	20116.3	17530.5
14.26_563.1444n	14.2602	528.13	2518.11	3806.96	2270.36	3531.19	2646.25	2372.69	2564.84	3242.7	2758.51	2801.9	3398.55	2454.85	3610.22	3801.05	2786.99	2864.23	2308.27	2359.33	12678.9	2488.4	2844.83	2906.72	3172.85	3026.89	3876.88	2461.07	2952.01	2669.35	2193.48	2800.18	3620.57	3115.63	3964.89	2260.49	2340.64	3475.76	2294.51	2275.82	3488.25	3098.94	3109.62	2391.76	3467.53	2271.04
14.26_592.3735n	14.2602	593.381	5451.9	1664.72	2240.77	2218.39	2425.57	1548.11	3846.97	1598.29	4495.01	360.229	2020.95	1948.08	3055.62	5070.68	535.318	5412.81	1858.02	3634.69	5124.41	2926.53	1332.66	686.398	1044.58	974.684	3675.74	1676.93	703.848	2726.85	1995.24	855.794	2535.6	443.054	657.044	1591.92	2155.33	2771.13	1705.58	2733.02	1760.83	1791.13	2718.71	2895.45	1565.74	1902.41
14.28_550.2535n	14.2773	533.25	639.651	1997.07	1507.56	4610.45	1970.71	1124.84	1886.53	2438.18	883.134	1549.42	1595.45	1318.95	1908.99	1542.75	1563.28	1163.89	1501.62	2390.82	1918.39	1016.91	1560.57	1973.73	2138.56	1560.48	1856.12	1050.04	2052.44	1180.8	1074.65	1498.42	1535.6	2053.88	1729.87	1253.65	1110.52	1550.38	966.971	734.991	2082.96	1742.88	1848.5	1169.23	1761.96	1422.88
14.31_496.2595n	14.3116	271.119	88204	102620	88876.1	112309	92927.9	84598	93448.5	102495	89704.5	99875.7	101224	86012.2	110247	114994	94583.7	90957.3	87928.8	91461.5	112854	82645.4	91323	95746.3	102329	96117.7	112551	86479.6	100854	90471.6	82971.9	95179.1	112747	105121	93680.4	84466.3	87909.9	107527	84656.3	82212.6	104023	87645.7	104626	84287.3	101206	84626.1
14.31_862.1028n	14.3116	443.05	8979.26	10744	8791.32	11700.1	9194.55	9070.83	8814.87	10651	8908.79	10619.2	11275.1	8933.76	11610.8	12198.8	10200.3	8860.82	9184.14	8592.12	12276.7	8051.08	9816.7	10627.6	10159	10823.3	12249.2	9135.9	9795.03	8829.46	8726.21	10247.3	11710.5	9715.92	10212.6	9032.09	9010.34	12272.9	8991.76	8701.35	11464.1	8908.4	12530.6	8329.81	10479.7	8805.02
14.33_732.1506n	14.3287	378.074	5430.69	6455.3	5255.36	7182.95	5571.14	5294.79	5397.66	6416.06	5782.17	5966.66	6156.9	5494.52	6195.7	6476.95	5870.45	5548.81	5429.63	5582.79	6972.65	5463.31	6004.74	6132.75	6183.97	6151.21	6983.25	5269.28	6058.6	5160.93	5379.13	5586.88	6647.85	6175.58	5856.22	5220.24	5492.94	6479.15	5456.21	5158.02	6468.95	4733.93	6748.91	5584.07	6344.23	5233.29
14.36_323.1475n	14.3631	346.137	48706.1	64181.4	54492.7	71433.2	59263.7	52413.4	57248.9	68054.1	48714.1	65244.4	113982	49159.8	68236.7	82227.1	55787.9	51514.8	49835.6	55301.4	79771.9	51539.7	220591	61634.8	63301.1	53050.3	106425	48645.8	75028.6	59635.6	48488.2	56651.8	72411.3	62194.6	54914.6	49773.6	47782.9	70622.8	46078.7	72547.9	63708.2	52070.1	96386.1	45070.7	65966.7	46115.1
14.38_354.1324n	14.3803	319.119	2907.1	4164.04	2974.19	5538.7	3069.39	3611.2	3101.82	3770.16	3273.77	3815.97	5096.49	3333.85	5265.12	5166.25	3386.24	3819.87	3433.79	3518.66	5501.37	3144.9	3053.43	3348.77	4289.78	3130.22	4653.89	4843.44	3642.52	4777.59	3117.83	4925.6	3848.34	4066.76	3525.1	3010.86	3203.61	5676.69	3498.88	3184.65	4091.75	6406.46	5049.89	3945.85	4610.28	2897.52
14.38_1850.8160n	14.3803	937.406						16.0163							0.00282285							13200.4												993.69						10.232
14.40_806.1495n	14.3974	870.165	448.271	581.404	364.796	506.287	412.448	639.611	468.385	450.047	557.023	653.118	576.713	559.041	686.912	576.612	741.491	835.987	520.174	518.863	615.348	384.762	563.881	743.494	451.679	651.17	591.283	784.451	441.152	761.559	536.35	869.887	600.838	383.745	1166.11	531.887	629.448	770.133	614.601	498.35	679.525	1013.95	772.948	564.126	692.345	489.142
14.41_482.1344n	14.4146	253.065	622.185	334.466	296.08	3205.26	493.864	359.065	374.183	429.304	411.26	354.119	420.095	362.029	579.366	588.441	279.633	664.337	309.405	506.028	836.257	1162.43	167.754	356.083	265.983	347.683	691.351	567.706	329.408	598.444	268.49	513.497	481.771	292.938	306.49	332.213	318.902	932.475	298.455	312.638	287.404	949.29	687.151	321.582	159.556	239.129
14.40_702.2650n	14.3974	667.251	1570.39	1770.28	1390.67	1532.32	1780.1	1405.91	1508.49	1484.02	1568.19	1664.15	1609.38	1547.64	1754.19	1817.46	2078.26	1596.01	1528.33	1487.23	2033.57	1600.05	1885.09	2076.24	1754.16	1863.52	1872.66	1444.65	1771.46	1666.86	1384	1873.64	1769.29	2274.63	1808.36	1459.49	1580.68	1823.67	1545.06	1292.36	1718.2	1647.05	1811.19	1353.76	1630.77	1520.3
14.47_286.2320n	14.466	287.239	662.454	712.624	963.424	988.808	741.671	542.296	691.759	1070.42	586.113	645.57	696.295	562.924	683.412	820.818	577.425	684.121	583.918	809.07	855.297	517.098	648.231	576.323	664.265	650.167	778.507	512.897	715.712	500.992	564.158	654.008	869.925	644.588	587.563	516.37	578.814	719.337	511.165	486.35	693.42	480.129	900.154	517.534	626.579	534.534
14.40_342.0361n	14.3974	406.052	6074.28	7495.27	5822.29	7525.49	6429.13	7849.24	6240.84	6291.8	6358.96	7341.37	9911.79	6431.45	8833.97	9197.04	7257.97	7599.26	6924.63	6130.56	10001.6	5696.19	6354.66	7165.17	7499.66	6860.99	8308.18	11371.5	6700.95	10600.3	6224.69	11820.5	7285.93	6975	6979.52	6056.56	6532.05	10285.2	7591.03	6274.33	8716.78	15922.4	9587.36	6570.34	9204	5632.18
14.40_601.9523n	14.3974	624.942	339.852	404.173	336.216	385.812	359.825	597.66	385.572	402.055	415.741	490.208	788.999	481.113	528.575	532.951	507.724	553.336	465.372	395.062	836.15	317.361	393.657	518.38	435.015	433.52	498.844	948.152	409.716	840.149	371.462	987.437	407.876	408.46	482.175	353.27	455.74	681.791	522.159	395.545	587.256	1153.97	796.773	329.885	683.04	318.496
14.40_536.9590n	14.3974	600.975	936.793	1168.91	899.756	959.709	1031.96	1623.71	1088.22	839.821	1078.47	1370.92	1796.74	1275.88	1319.27	1347.82	1467.36	1468.89	1435.05	1016.23	1816.98	722.951	1031.01	1499.36	1223.36	1423.63	1195.66	2505.78	926.596	2357.94	1168.51	2935.05	869.099	918.689	1285.87	1091.94	1280.26	1918.15	1597	1081.37	1489.29	3367.81	1715.92	1143.21	1691.19	896.858
14.40_533.1377n	14.3974	597.154	797.802	274.806	873.37	303.986	744.052	896.657	710.943	268.74	677.08	813.588	403.583	696.059	266.202	396.654	787.775	865.016	885.071	728.524	536.203	438.358	801.63	925.898	597.907	852.865	459.668	1913.86	547.931	2016.58	657.969	1681.62	370.685	973.495	646.311	574.404	1071.96	662.397	933.741	518.289	243.318	3487.67	348.875	702.709	486.898	548.164
14.55_350.1500n	14.5517	333.147	12272.5	12180.9	13187.4	14444	13204.6	13186.3	12977	12615.4	12422.3	12569	12134.8	13222.5	12476.8	12292.6	12224.2	13517.8	13194.7	13301.9	13242.6	13715.5	12716	12151	12387.7	12351.3	13082.7	13017.6	12570.3	13192.8	13340.4	12555.9	12306.3	12807.3	12798.9	12890.4	12937.4	12604.4	12705.4	13424.5	12437.1	15833.1	14988.7	12988.5	12318	12916.2
14.55_892.1783n	14.5517	915.168	4322.12	5280.94	4049.12	5644.95	4626.61	3847.71	4306.73	5538.7	4447.56	4819.51	5426.65	3974.49	5590.27	6009.89	4730.73	4460.92	4177.62	4313.37	5962.22	3554.16	4562.14	4828.17	5173.37	5043.9	5765.21	3983.21	4771.08	4256.13	3864.08	4646.92	5562.13	4426.63	4515.68	3854.18	4146.61	5500.23	3977.06	3811.09	5624.08	3863.36	5616.31	3871.57	5267.68	3945.85
14.55_958.0970n	14.5517	491.047	649.136	1012.8	583.339	1260.05	761.395	542.565	645.663	907.898	482.603	838.986	940.366	717.692	766.937	946.155	782.518	566.927	674.723	579.024	1127.19	467.059	732.11	711.359	704.847	715.91	1030.76	742.286	877.719	627.187	690.417	835.603	854.287	682.442	861.231	553.302	710.636	908.415	755.469	632.452	1007.09	781.142	843.614	665.331	1054.01	654.594
14.60_800.3273n	14.6032	823.316	6566.47	7324.66	7817.3	8886.29	7635.24	6236.11	7216.77	7531.55	6780.04	7512.01	7017.23	6508.17	6951.64	7853.36	7903.95	7027.98	6729.25	7039.53	8665.94	6297.78	7433.49	7878.04	7892.32	7892.89	8410.95	6694.27	7718.75	7024.77	6483.22	7494.67	8517.07	8515.35	7530.64	6100.78	6677.53	7783.95	6236.61	5925.84	7898.63	6210.68	6628.27	6015.29	7691.49	7028.73
14.62_874.2331n	14.6204	897.222	1704.66	2157.11	1905.76	2435.51	2130.21	1879.26	1755.11	2078.42	1759.17	1959.93	1791.96	1804.85	1836.91	2342.16	2085.12	1749.51	1955.29	1769.9	2442.23	1290.04	2016.46	2125.11	1880.71	2016.39	2437.24	1910.59	1896.67	1765.03	1785.67	2339.31	2558.14	1728.72	1996.77	1744.36	1878.43	1834.41	1805.68	1736.44	2233.32	1812.42	1471.72	1797.78	2194.21	1873.13
14.62_954.0858n	14.6204	955.093	1162.18	1212.56	1116.71	1485.29	1346.69	1067.7	1109.15	1275.13	1218.2	1267.25	1415.26	1194.71	1591.65	1783.01	1399.24	1330.98	1165.78	1116.62	1468.6	1082.13	1388.86	1359.31	1290.28	1365.16	1416.03	1196.2	1245.98	1140.35	1010.77	1373.79	1474.81	1069.83	1322.47	1112.46	1069.26	1493.41	1167.45	1078.73	1310.46	1071.45	1555.19	1074.27	1310.34	1060.48
14.64_261.1567n	14.6375	325.173	10342.7	11541.9	9302.78	13947.9	9886.36	8644.16	10636.3	11280.9	9886.4	10466.3	11606.3	9077.68	13208.2	14539.8	9534.23	11308.8	8957.46	10128.4	13927.6	8787.29	9596.68	9889.58	10905	9843.32	13293.7	8755.37	11169.1	9543.09	8591.85	9990.63	12805.7	10262.3	10257.8	8573.37	8869.9	12527.7	8429.84	8643.68	12295.7	9250.27	11243.9	8354.99	11887.5	8727.76
14.65_664.1804n	14.6547	687.17	1228.24	1457.38	1775.95	1353.96	1346.36	1419.68	1464.75	1465.78	1297.97	1502.69	1142.15	1336.83	1425.06	1289.72	1881.41	1251.6	1369.83	1514.89	1403.03	1175.91	1690.54	1770.52	1406.77	1638.9	1509.82	1364.86	1435.23	1347.93	1198.8	1562.22	1593.12	1454.31	1681.41	1392.85	1308.05	1431.57	1424.94	1081.01	1403.07	1468.27	1065.08	1208.12	1317.38	1463.38
14.65_2072.9427n	14.6547	1048.47	0.0145102	0.15706	1.03808	3.2593				1.73448	4.88411									0.807809	0.173204	39780.9	0.0139034					0.358808		1.53012		1.65656		731.049	1.67374	0.000597261	0.212387	0.519441	0.106197			0.98899
14.69_294.3479n	14.689	358.364	20004.3	25128.8	20314.7	27520.4	20755.8	19156.4	20640.6	26075	20303.7	23172.7	24744	19325.9	25796.1	32090.2	21986.3	20089.9	19949	19360.5	29440.7	18040	21433.9	22588.6	24376.1	23074.7	29793.4	19461.2	24206	20055.8	18594	22589	29919.7	23763.2	22891.3	18613.5	20754.4	25452.5	21882.4	19583.8	25779.3	19059.8	24739.6	18727.7	25461.7	23055.1
14.62_842.1379n	14.6204	825.135	13154	12938.2	12259.7	14317	13559.3	11604.3	13268.7	12821.8	13001.5	12436.6	13180.4	11743.5	13497.5	15035.3	13817.5	13375.5	12292.1	13292.8	15066.4	9899.07	13575.1	14152.7	12841.6	14679.1	14773.4	12086	12266.4	12437	11343.2	13497.1	14448.3	11379.8	14007.4	11568.2	12138.8	13667.1	11641.2	11366.4	13246.6	11663.2	13030.8	11243.8	13035.3	11654.6
14.62_786.1811n	14.6204	787.188	8067.49	10429.4	7732.81	10944.3	8395.44	7446.91	8006.95	10079.6	8117.47	9450.05	9746.04	7785.7	10270.2	11990.2	9092.82	8298.73	7843.14	8355.04	11412.3	7099.27	8722.6	8830.97	9830.63	8847.2	11500	7656.27	9560.06	8137.5	7248.25	8809.85	11377.2	9361.92	8524.16	7309.4	7798.08	9739.52	7574.07	7346.81	10688.9	7517.62	8910.23	7212.7	10167.4	7891.8
14.76_297.2562n	14.7575	320.245	13813.2	17771.9	13043.4	19888.8	14273.1	12371.2	14055	17668	13679.4	16546.6	17402.5	13385.4	18404.7	20837.3	14313.1	14372.3	12863.7	15412.9	20869.5	11995.9	13924.6	14388	17663.3	14815.9	19893.8	12478.7	17198.6	13108.1	12157.2	14460.4	18956.2	17280	13934.8	12323.9	12864.3	17712.1	12404.9	12023.6	18648	12361.3	16389.6	12365.9	17658.5	12447.1
14.77_329.2387n	14.7747	393.254	579.728	1523.77	688.174	915.685	802.306	441.136	952.228	488.219	783.264	924.061	808.078	682.502	1144.1	429.493	712.232	2151.87	734.565	632.427	1411.29	525.419	694.139	712.579	1474.52	1407.54	2605.48	1468.03	232.724	1175.27	939.641	1045.95	550.626	361.309	3620.5	559.413	551.648	790.638	846.069	865.119	328.599	5716.35	1218.75	598.908	773.826	467.646
14.81_302.1782n	14.8091	267.164	11054.2	13092.2	10324.2	14020.4	10886.3	9683.78	11289.3	12502	10797.8	12220.9	12767.2	9671.02	13975.5	14336.3	10669.5	11657.3	9819.05	10614.7	14361.8	9508.37	10478.8	10596.7	13000.8	10675.6	14576.4	9900.1	11845.2	10346.8	9499.91	10485.5	14245.9	12013.5	10480.9	9453.97	9912.41	14181.2	9527.96	9815.27	12970.5	9743.54	11646.4	9703.53	12781.3	9698.53
14.81_703.4956n	14.8091	767.511	1193.81	480.825	267.907	404.819	405.352	214.833	794.348	558.291	864.837	203.327	280.434	272.982	328.021	425.737	183.973	1805.53	275.033	512.733	457.732	718.517	231.689	225.826	292.644	273.756	468.641	245.442	259.477	352.412	336.718	185.122	371.209	140.515	214.564	241.706	346.891	265.159	258.509	450.294	298.96	229.672	227.143	587.763	290.712	311.386
14.84_629.5332n	14.8434	674.504	37596.1	16973.4	14061	15302.7	17301.8	10713.8	27681.9	18061.2	28881.2	6114.46	15313.2	10951.1	15846.3	25933.6	6225.21	45268.3	13611.1	22799	22453.6	28782.1	7538.19	5830.03	12130.5	5917.69	16142.5	12446.2	6625.82	16357.5	18127.8	5685.32	11421.2	6423.79	7246.2	10917.7	15766.6	13853.6	12104.9	18983.7	15206.2	10674	15448.2	20342.3	12066.2	12332.4
14.83_660.4288n	14.8262	683.418	1149.72	1111.89	2838.66	3107.64	2045.02	409.446	1780.31	2707.51	808.494	369.37	558.022	816.179	2456.71	2851.56	527.438	1704.06	432.664	2627.57	2053.4	824.964	314.117	554.708	1157.56	456.011	1565.88	166.582	614.538	349.437	669.503	757.706	1074.91	222.93	599.079	468.666	302.905	752.833	381.002	1021.39	701.137	489.444	797.291	769.444	704.314	987.813
14.81_382.1395n	14.8091	365.136	72447.4	104394	73565.8	101471	77755.1	69452.7	75623.9	92218.5	73350.4	85302.6	91955.3	70220.5	93785.9	108027	79482.4	82243.5	70745.7	74606.9	103325	62325.8	83919.1	79835.6	95328.8	81635.7	108920	78951	86730.4	71469.7	68745.7	77894.9	100746	85510	77731.9	66991.7	71421.9	92832.8	68196.3	67369.2	92827.3	70148	89255.4	67970.9	92215.3	69678.7
14.89_2289.0415n	14.8948	1156.52	34.2621	17.0375	50.51	59.8861	24.8191	34.2731	18.6988	11.0427		27.0342		30.7759	182.434	39.4052	12.0015		11.7369	6.6524	12.6156	32995.2	19.5372	6.25288	21.0411	31.0594	0.130248	33.2653	16.4405	79.4404	24.0222	35.1437	114.273	65.2973	8.45716	27.6475	79.7346	158.978	11.1339	1.32347	31.783	50.3256		9.7271	3.24733
14.91_656.4706n	14.9119	679.46	50465.9	27478.4	36092.9	27397.8	36824.6	28010.7	45759.7	32592.2	42706.2	18861.1	24115.7	30308.3	24791.5	33783.7	19880.7	57914.3	30553	42439.6	31261.1	46446	21902.6	19805.8	25082.9	20169.2	25339.9	28768	18940.2	33126	33902.5	21129.6	21385.8	19365.6	21372.5	27439.4	32036.1	22250	27679.9	36208.1	24670.5	28276.1	24328.2	36701.9	20894.8	29923.2
14.95_474.1799n	14.9462	260.079	4583.46	5544.95	4052.2	5896.09	4630.18	3943.42	4589.77	5415.64	4349.94	5711.4	5837.19	3949.6	6490.92	6044.6	4584.71	4581.5	4179.8	4305.67	6097.49	3643.56	4518.41	4607.44	5868.16	4759.1	6591.09	4126.57	5031.81	4228.08	4133.37	4583.86	6398.06	5737.65	4607.54	3938.46	4153.01	6333.06	3836.03	3987.39	5372.47	4264.12	5713.04	4167.74	5273.63	4108.21
14.95_406.6586n	14.9462	407.666	57.8983	79.1888	376.101	1223.4	298.416	51.4917	421.221	387.839	52.3061	69.9694	68.0121	33.8811	81.1863	24.9514	55.073	52.5857	69.4885	1007.11		51.3802	73.0735	156.68	67.1903	69.1438	66.0865	81.9388	153.422	34.3556	75.799	65.6373		99.686	65.0479	28.8607	71.3036		75.3917	41.0384	78.8445	238.701	38.664	49.3884	29.6676	127.477
14.95_460.1152n	14.9462	483.104	10435.7	10132.1	9673.34	11114.1	10398	8658.7	10404.2	10112.6	10096.3	10031.2	10012.2	8944.29	10523.7	10861.6	10924.7	10313.3	9283.88	10215	10892.7	7726.42	10234.8	10625.2	11080.8	11437.6	10812.8	8984.13	9830.14	9889.17	8203.96	10355	10369.5	10447.8	10218.3	8694.05	9467.74	10550.8	8776.1	8406.94	9726.15	8973.85	9194.57	8397.23	9705.7	8750.1
14.95_314.1867n	14.9462	315.194	20550.6	26342.2	19469.9	29637	21884.2	18753.6	21755	25649.7	21033.3	25088.7	27074.8	18778.5	28847.5	30618	22144.7	21637.8	19621.6	21504.7	29600.3	18346.1	20813.9	21787.7	25672.6	22894.6	29887.9	19407.8	24368.2	20296.2	18483	21935.1	30035.7	25388	22103	18613.2	19749.9	30173.6	18530.3	19155.9	26539.6	21030.7	31185.1	18484.6	26467.6	19019
14.95_325.1931n	14.9462	290.179	9271.13	12227	10316.5	25006.9	12971.2	8518.66	13111.4	12274.8	9823.97	10600.2	11980.1	9166.77	14216.7	14562.6	10018.9	10782.9	8773.49	12176.8	13883.8	8401.34	9154.34	9956.29	12025.9	9718.45	13943.4	8616.84	11004.8	9529.95	7966.29	9859.29	13344.1	11390.9	10035.7	8455.17	8821.78	13255.7	8362.17	9538.67	12395.4	10925	14394.4	8325.82	12029.3	8656.05
15.01_383.3538n	15.0091	384.361	28924.9	31608	25425.7	35902.7	27320.4	25057.2	28778.4	32361.5	28577.4	29155.4	32391.7	24635.7	33725.3	35875.3	28940.5	29337.5	27351.2	29548.3	36049.1	23997.8	28257.4	29944.7	31822.9	29744.7	36533.7	25770.2	30039.6	27161.1	24369.7	28831.9	35953.2	28763.3	27961.6	24442.3	29897.6	33455.5	25902.6	24157	33207.1	25707.4	30808.2	25132.7	32690.6	27322.9
14.95_492.1935n	14.9462	258.095	1945.69	2697.05	2115.09	2715.33	2185.71	1871.67	2968.45	2554.52	2076.33	2549.65	2430.61	2002.14	2724.53	2740.96	2225.92	2154.04	1937.38	4716.32	2588.88	1652.7	2110.72	2255.08	2664.59	2313.98	2679.06	1959.16	3608.08	2612.7	1891.38	2574.26	2668.25	3243.47	2143.36	2304.89	1917.75	3125.61	1928.61	1846.75	2564.29	2132.78	2596.91	1932.52	2432.71	1952.28
14.95_371.1844n	14.9462	197.59	12609.6	17010.4	12923.4	21818.8	14331.4	11946.6	14126.4	16844.5	12731.4	15512.2	17544.7	12185.4	18842	20825.6	13606.5	13422.2	12384.2	13741.6	19912.1	11451	12899.3	13595.2	17153.8	13949.5	20612.2	11865.1	16136.9	12204.3	12214.4	13704.8	19882	16235.7	13825.1	11703.6	12074.9	18678.2	11505.8	12021.8	17089.5	13187	19403.9	11973.4	16733.5	12052
14.89_487.3151n	14.8948	532.286	6143.55	2413.63	4187.14	3972.49	3187.78	3102.31	4369.2	3190.61	5539.61	2922.8	3002.88	2124.75	3741.6	3323.07	2953.49	5776.98	3279.32	5348.64	4003.68	4228.88	2835.08	2583.86	3373.09	2609.14	3347.03	3226.51	2595.51	3979.31	3658.23	2860.02	3871.22	2583.35	2915.46	3346.05	3919.73	3517.36	2812.21	3835.62	2934.94	3057.87	3704.04	4346.77	2821.2	3160.68
15.06_766.0703n	15.0605	395.033	9351.94	11082.3	9016.12	12753.7	9536.86	8901.61	9302.65	10978.2	9105.64	10717.5	12363.5	8612.38	12794.4	13267.4	9850.34	9420.98	8957.35	9342.18	12878.4	8216.56	9946.59	10119.3	11143.2	10326.5	13076.2	8973.98	10988	9443.02	8706.46	9754.03	13658.6	10841.4	9774.19	8594.21	8941.28	14041.9	8639.61	8505.98	11516.2	8522	18342.8	8693.89	11842.5	8781.77
15.06_511.4675n	15.0605	556.439	13765.5	1931.7	1336.96	2749.08	3892.2	1138.87	6518.42	2463.67	7793.56	1878.77	2374.3	695.056	2578.53	4554.15	1315.46	13176.6	1497.38	4371.88	3687.96	5998.19	1548.19	774.972	2167.26	1042.65	2743.33	1522.52	1536.97	1874.52	1903.28	1551.52	3029.74	2089.52	1278.37	821.784	1737.48	1968.44	1230.66	3444.96	2738.41	698.188	1340.67	3920.6	2381.61	1205.29
15.06_682.1232n	15.0605	705.112	41363.4	40511.1	38296	42499	41812.1	36486.2	41545.2	39401.6	41497.3	38660.9	41759.5	36118.8	39380.3	43460.7	43223	41906.2	37256.9	41058.6	47577.2	33744.4	42418	43986.7	40543.2	45959.5	46064.3	37858.9	39636.7	39675.5	35396.7	42794.1	44187.9	38738.9	44487.8	35918.8	39239.9	42283.3	37362.9	34497.3	40532.7	35875.5	41051.4	35366.4	40139.2	36837.7
15.06_898.0491n	15.0605	863.035	8395.8	9408.9	7613.07	10615.2	9359.33	7503.06	8798.81	9514.42	9071.68	8746.02	10405.4	7831.58	12671.2	11663.3	9306.7	8860.11	7860.25	8386.39	11359.4	9713.08	9211.65	9656.61	9172.07	10089.7	11440.8	7847.56	8644.03	8221.86	7512.24	9180.97	10717.1	8453.09	9524.31	7364.37	8426.72	10771.1	8253.86	7129.03	9804.06	7391.79	11855.8	7590.13	9609.77	8157.58
15.06_896.0509n	15.0605	861.037	12711.2	14890.3	12166.4	16449.2	13330.7	11686.1	12877.5	14448.7	12815.9	13558	16413.1	12296.9	21107.9	21951.6	14500.9	12718	11928.9	12265.7	16547.4	13162.9	13879.8	14507.7	14032.4	15424.8	17315	12057.4	14479.1	12589.4	11498.1	14652.2	16588.9	13881.7	13177.4	11401.8	11979.1	16986.3	12007.7	11706.5	15209.4	10625.9	18290.4	11169.9	15150.7	11694
15.06_790.0968n	15.0605	835.068	5681.47	6112.8	4948.44	6497.46	5761.61	5177.57	5939.41	6085.3	5643.86	5556.59	6619.24	4986.1	6726.96	7121.21	6090.73	5526.32	5298.61	5455.79	7112.26	5986.18	6196.12	6329.83	5966.69	6401.94	6912.82	4995.08	5996.04	5616.57	4922.35	6322.27	6803.54	5583.06	6182.5	5252.81	5249.37	6929.71	5562.35	5089.46	6227.72	5037.29	6655.18	5004.05	6155.96	5025.41
15.11_551.9865n	15.112	534.983	3414	3718.95	2576.93	4473.53	3706.98	2364.4	4554.28	3868.58	3236.94	3397.33	4235.5	2304.56	4233.6	5860.72	2799.66	3941.36	2684.05	3053.38	5045.95	2351.58	2764.98	2861.05	3569.69	3022.89	5028.39	2598.15	3576.18	2750.67	2801.37	2775.97	4597.04	3620.07	2931.2	2357.73	2642.54	4301.68	2393.96	2550.92	4290.26	2324.33	4070.74	2626.98	3888.35	2421.41
15.13_616.3462n	15.1291	639.335	2406.75	3022.2	2364.38	3554.69	2311.39	1827.5	2646.22	2878.39	2529.45	2660.73	3003.8	2127.08	3854	4875.73	2496.67	2777.42	2241.92	2904.68	3516.35	2109.41	2303.54	2876.7	3361.68	2559.71	3254.74	2419.82	3085.89	2392.92	2321.01	2781.71	3353.77	2984.07	2852.44	2401.81	2388.42	2719.48	1951.09	2241.17	2754.51	2258.96	2933.36	2061.09	3152.48	2279.43
15.15_1066.2754n	15.1462	1067.28	687.902	830.041	558.432	944.732	743.551	637.116	813.333	871.915	617.1	815.13	871.013	636.548	813.614	964.633	826.158	734.735	628.175	696.729	1096.8	434.158	854.132	780.998	938.113	902.791	1055.9	576.279	977.574	657.755	571.837	819.841	1255.56	767.892	780.925	560.722	724.732	880.882	669.766	568.371	988.978	636.236	643.516	607.942	1164.14	640.923
15.15_664.1789n	15.1462	687.168	10427.4	11574.2	10234.4	12121.3	10808.9	9577.85	10763.2	10472.6	10401.6	10995	10988.2	10427.1	10436	12171.8	11558.1	10569.5	10424.5	10901.4	13055	7939.61	11121.7	11934.5	11011.2	11696.3	13084.1	10278.5	10943.1	10555.7	9372.93	11243.5	12637.4	10939	11360	9975.36	10268.3	11025.3	10141.6	9207.79	12159.1	10340	9550.88	9583.01	11539.5	9927.26
15.18_467.0886n	15.1805	256.534	1484.1	1320.04	1152.46	1459.08	1438.45	1193.5	1537.45	1361.25	1347.4	1385.2	1576.44	1144.58	1398.31	1725.11	1501.24	1336.8	1293.15	1192.27	1558.42	1132.47	1407.23	1462.07	1400.16	1416.87	1745.89	1226.95	1448.46	1280.63	1237.37	1359.05	1557.26	1273.3	1365.92	1134.29	1259.92	1454.95	1209.48	1155.05	1454.03	1200.13	1586.57	1094.38	1348.07	1147.81
15.18_596.3008n	15.1805	579.298	10226.6	8514.41	6923.69	10011.6	9085.35	6492.62	9686.6	8317.15	9357.63	8126	8752.72	7794.08	9187.3	11662.1	8383.76	10749.5	7501.98	8721.04	10321.7	8100.59	8036.46	8069.46	8587.87	8233.02	10223.3	6918.15	8319.65	7652.9	7073.26	8131.37	9282.6	8954.05	8097	6321.94	7715.44	8985.64	6935.55	7458.56	9642.91	6994.41	8296.81	7279.69	8567.98	6936.92
15.20_542.3497n	15.1978	294.164	518.881	782.418	655.24	1602.72	944.638	442.483	889.26	775.979	367.5	540.79	453.041	233.064	741.155	945.479	701.209	504.602	343.246	876.647	688.772	279.699	480.148	518.197	852.25	592.44	745.634	243.091	495.248	355.604	247.898	523.603	489.692	586.303	494.986	247.231	253.03	454.838	308.313	282.484	427.246	525.273	762.086	394.251	587.303	315.304
15.18_606.2936n	15.1805	670.309	372.864	391.095	452.183	421.099	577.799	241.926	390.3	329.445	369.105	289.483	375.607	286.148	648.788	595.022	445.144	368.458	419.588	468.045	500.803	196.575	498.747	484.621	471.259	363.433	461.638	279.678	650.405	769.483	375.874	488.912	367.052	457.185	367.247	364.176	476.519	484.981	231.716	314.415	483.535	379.296	102.172	234.757	461.94	377.612
15.23_568.3624n	15.232	307.17	2109.63	3219.23	2363.63	3506.87	2477.99	1986.46	2474.4	2726.12	2316.18	2553.14	3040.98	2398.55	3254.92	3456.03	2357.85	2490.81	2356.96	2630.38	3621.82	2090.16	2278.3	2244.16	3293.15	2554.22	3250.1	2235.45	2731.28	2322.85	2100.85	2452.25	3094.13	2764.84	3231.32	2119.23	2197.35	3285.97	2003.46	2294.73	2631.64	2320.6	4080.05	1923.69	2795.53	2077.22
15.23_540.3855n	15.232	563.375	23737.7	4147.65	8425.26	4523.56	11242.6	5061.97	19507.1	4537.39	18589.1	1810.58	4297.13	5952.28	4260.02	6204.57	1689.54	27018.1	7419.42	15118.4	5741.53	14984.2	3416.2	1609.2	3635.58	1719.31	4227.99	6865.86	1808.14	9955.5	8815.37	1687.34	3181.39	1469.02	2390.48	5310.15	9180.37	4084.89	5861.21	10966.4	4886.8	6466.94	5261.75	11218	3514.32	6497.59
15.25_433.0845n	15.2492	456.074	603.492	525.941	612.126	207.077	346.212	599.809	276.254	725.895	427.285	306.126	412.711	353.869	323.207	922.943	710.334	461.791	904.946	424.237	591.722	790.433	492.855	764.617	344.937	507.505	792.27	510.442	327.549	883.43	864.898	666.48	781.306	195.514	492.768	724.023	851.596	964.132	713.179	724.014	572.41	242.791	660.111	698.057	423.741	713.773
15.27_1446.3777n	15.2663	735.187	7482.27	12846.2	7427.93	8340.02	10570.5	6886.9	10859.6	6870.62	8034.17	10028.4	8399.24	7640.77	7706.03	8204.32	9472.12	13651	8046.29	7745.51	12378.1	6547.94	8721.88	8105.02	13877.3	12926.1	16335.2	9704.59	7293.43	9655.26	8986.78	9247.46	7204.36	6769.34	16331.9	7184.3	7820.68	7165.63	8490.81	8747.8	8997.07	23198.9	9003.24	7592.23	8958.22	6842.98
15.27_1036.2886n	15.2663	541.133	192.506	402.485	439.879	288.174	147.442	216.802	293.224	206.777	344.777	593.327	110.025	315.596	271.962	199.554	127.815	302.524	440.443	565.981	246.511	249.825	418.519	179.352	408.508	152.268	482.916	192.534	560.943	297.497	276.282	238.471	189.616	410.789	628.572	195.791	509.891	259.624	248.463	502.344	383.561	240.545	337.04	512.125	333.187	124.387
15.28_236.2140n	15.2835	237.221	380.044	590.295	574.954	1754.71	734.154	419.496	513.769	748.507	261.985	535.86	547.81	420.87	694.122	1025.64	349.192	404.523	345.261	704.881	902.165	303.918	355.082	340.036	442.936	359.573	949.251	298.227	492.996	576.732	261.688	327.354	798.96	568.999	488.232	498.597	375.799	752.461	323.421	378.125	478.037	287.562	513.877	316.655	533.194	375.969
15.28_726.0316n	15.2835	386.005	10015.1	14439.9	9606.81	17131.7	9915.29	9644.83	9577.29	14120.6	10009.8	13491.1	16107.4	9632.97	17010.3	20337.3	10688.3	9836.67	9780.59	9591.54	18992.4	9024.04	10379.6	10843.5	13761.8	11053.2	18389.6	9896.33	13967.3	9695.25	9321.77	10589.9	18817.7	13354.3	9664.76	9148.86	9780.63	17340.8	9611.63	9334.22	15331.9	8461.59	18024.7	9464	15057.2	9644.09
15.28_468.6471n	15.2835	513.618	599.817	381.871	243.42	850.441	675.787	542.618	402.445	608.419	532.309	362.6	1673.21	478.153	496.733	664.54	550.666	500.672	420.959	456.686	821.486	321.708	460.774	596.733	339.08	615.476	606.771	376.781	491.605	409.443	251.172	549.606	574.161	576.174	632.922	406.301	340.987	417.421	349	204.379	518.42	448.388	397.93	379.962	1766.85	518.596
15.28_1168.2156n	15.2835	596.106	457244	450845	430321	479125	465986	417962	458578	449018	456183	436477	447285	421678	470634	520567	476921	457465	430885	448000	505705	404406	467738	475966	448074	481432	499787	429978	442893	439849	411089	475657	493492	438078	463751	413186	440950	453103	419265	408585	457448	407919	426521	410268	451895	426026
15.28_1338.2191n	15.2835	681.108	3271.81	3238.38	2958.79	2885.34	4095.73	3722.81	2939.96	3493.66	3568.98	3324.6	4052.1	3192.8	2839.16	3018.16	3799.68	3310.79	3144.26	3516.09	3485.18	2662.77	4112.58	3647.8	3395.77	3870.47	4102.77	3557.73	3030.66	3360.28	2817.2	3849.67	3473.29	3250.5	3425.16	3314.27	3193.72	3070.32	3484.5	3117.72	3633.51	2874.57	2407.55	3326.24	3880.74	3335.24
15.28_645.8828n	15.2835	709.899	2165.46	3036.7	2296.71	3508.59	2074.17	2345.78	1613.23	3300.09	2346.48	2976.98	3796.55	2136.02	4727.46	4431.92	2650.83	1553.08	2075.57	2112.84	3509.01	1720.91	2575.37	3042.53	2496.51	2889.37	3443.09	2260.13	2986.61	2300.35	1952.26	2389.46	4159.88	2688.4	1919.11	2316.74	1831.37	4298.89	2451.49	1869.29	3678.25	872.945	4444.7	2163.47	3105.44	2319.74
15.28_1490.0969n	15.2835	757.047	1244.53	599.54	561.484	2196.34	804.31	779.491	580.93	1561.65	965.627	831.699	573.631	688.341	1738.34	652.358	765.79	714.711	399.503	389.827	512.96	782.555	952.949	1136.28	619.795	981.101	975.662	658.804	543.149	485.734	595.327	1186.03	693.771	725.807	853.717	310.437	803.323	2440.63	443.886	882.176	1329.33	560.612	838.871	553.233	901.755	428.292
15.28_769.0223n	15.2835	833.038	535.216	604.221	483.475	490.105	917.376	901.293	477.579	655.719	310.403	583.87	679.449	563.485	470.066	634.098	1161.49	928.031	649.111	633.383	450.368	1080.31	1220.74	806.137	402.646	966.444	308.042	1004.35	755.616	582.038	1037.17	726.141	907.11	613.894	803.122	894.274	523.676	879.715	615.933	589.286	727.9	443.993	435.744	666.453	741.733	379.839
15.28_1706.3762n	15.2835	876.177	5944.62	6082.55	5324.56	6114.23	6346.43	5593.01	5777.36	5844.44	5718.21	5795.09	5886.53	5454.36	5819.73	7233.82	6373.58	6304.02	5803.54	5814.4	7251.92	5677.65	6078.36	5803.7	5687.89	6709.45	7657.41	5326.96	5838.06	5497.56	5271.22	6090.95	7094.43	4917.5	6546.71	5739.79	5383.2	5760.07	5370.55	5693.66	5732.04	6160.42	5023.89	5779.95	6555.41	5601.02
15.28_921.9807n	15.2835	944.97	13456.8	12065.1	11753.4	13346.2	12822.3	11730.8	12523.2	13062.4	12811.2	12617.2	14005	11199.7	14503.3	15952.8	14132.3	12521.7	12180.2	12653.8	14589.6	12006.9	14172.2	14313.9	12388.1	14726.7	14971.4	12257.1	12414.2	11576.3	10999.2	14334.7	14388.5	12139.6	13338.8	10972.2	11735.7	15624.1	11687	10875.7	13207.3	10037.5	15608.8	11282.8	12959.7	12188.4
15.32_465.5180n	15.3178	466.525	144.169	152.821	35.6346		45.2403	59.9927	60.1687	50.2812	97.4342	45.2797		83.7068	85.2826		62.0489		31.0703		131.591	94.5297	46.6031	30.5368	37.1769	56.3443	67.7332		152.053		83.9936	40.2644	41.2008	35.8307	81.7259	58.4373		128.607	56.0154	69.9693	48.8002		137.635	30.7592	92.9052	64.3597
15.32_587.9660n	15.3178	632.937	2824.66	3575.11	2335.83	3496.72	2613.99	2790.23	2454.11	3477.15	2684.75	3103.62	4258.16	2535.66	3864.78	4358.08	2919.5	2597.91	2668.86	2379.87	3990.94	2202.47	3067.04	3259.61	3124.11	3074.02	3707.37	2731.66	3288.66	2641.29	2546.54	3142.53	4316.71	2743.29	2576.44	2647.64	2574.37	4373.08	2711.89	2673.76	3716.75	1962.01	5030.39	2604.38	3553.91	2859.94
15.33_478.3342n	15.3349	461.331	2693.66	1602.37	737.887	1684.21	1674.94	505.996	1541.76	1679.82	1959.08	1599.29	3944.2	2548.36	2498.61	4936.8	2060.46	1763.65	1991.18	1577.29	1964.82	830.261	10936.2	2425.12	2915.89	1055.72	1565.43	1005.27	2042.54	784.428	764.14	1836.85	1621.91	2148.93	8662.6	671.67	2856.87	1309.74	849.62	2330.53	25128.6	16900.6	2068.38	1240.22	1451.42	5564.4
15.33_944.2636n	15.3349	927.26	12454.5	12142.6	9437.94	12641.3	13340.1	9449.17	12510.1	13475.8	11481.7	10892.1	12353	9458.04	12051.4	14455.6	12308.9	12227.4	9375.21	12581.6	15222.8	8136.59	12408.1	11890.7	12427.1	12908.7	13945.3	9695.41	11583.6	11208	9053.86	11709.5	12958.2	11027	12536.9	8844.37	10829.1	12160.3	9173.1	8969.81	11998.9	9403.03	11808.5	9947.3	12936.2	9596.26
15.35_587.6922n	15.3521	632.663	103.872	0.288137	3.59101	25.6884	0.180821		0.44086	69.8625	0.0369108	0.233942	0.00261096	139.922	0.849893	27.1107		0.196654	28.8184	0.497018		0.181181	1764.48	91.5239	0.134397	12.7941	0.11901				322.057	8.43958	752.54	0.0767509	28.9777	28.2743	146.998	102.633	0.1057	64.1571	2306.65	1419.34	0.600131	88.9706	0.934145	382.49
15.35_660.3663n	15.3521	625.352	13614.5	15889	14310.6	18656.4	15365.7	11323.5	15409.3	15656.3	14271.5	13648.9	14415.1	12365.6	19313.6	21072.2	13898	14896.4	13179.4	15220.1	19364.4	10716	13606.4	14217.8	16273.2	14460.8	19215.6	12512.4	16292.8	13834	12056.9	14454.3	17495	15240.2	14178.4	11538.8	12745.2	15556.6	12291	12208.3	16946.8	18053.1	15281.8	11942.3	14968.3	12642.3
15.37_1044.2561n	15.3692	534.126	11696.8	13773.3	11847	14153	13056	9894.38	12733.6	11873	11532.5	12412	16047.9	10586.6	13035.7	14762	11793.3	13529	11445	11637.5	15923	10793.8	11171.7	12039.6	15255.3	13956.2	16686	11578.8	14179.1	14160.8	10249.2	11591.1	13730.5	14041.7	13566	9887.52	12285.2	13034.3	10755.2	10050.6	12878.9	14982.7	14787.5	9548.15	15800.4	10164.4
15.40_544.1965n	15.4035	567.186	13490.1	12715.3	15458.3	14060.4	15235.3	13660.1	14645.6	12044.5	14110.6	13452.1	11683.1	15151.6	13040.9	12054.4	15257	13803.5	16080.7	14714.2	12357	13077.9	14503	14041.9	13281.5	15756.2	11400.8	14940.5	14591.3	17604.6	13549.3	13438.4	11477.3	14252.4	16022.2	14342.1	16858.1	12331.4	14496.5	13245.1	12096.7	16912.9	10935.1	12896.5	11933.2	14758.3
15.40_602.6227n	15.4035	666.638	285.682	183.677	302.385	91.6949	174.638	350.271	251.615	233.408	230.952	277.352	169.864	408.339	113.298	199.352	142.8	231.041	277.297	209.682	60.8643	331.219	309.448	340.647	177.978	349.884	144.128	286.888	201.369	270.295	331.256	281.192	329.898	304.191	261.598	302.332	308.579	269.492	430.394	411.334	192.698	314.549	265.049	444.329	172.757	404.329
15.40_496.2654n	15.4035	541.232	185033	190596	202392	207587	197434	186245	199196	189650	198053	178504	184400	194751	196323	192080	203422	188137	190229	210017	200086	180212	197078	202930	189863	203846	197674	190168	184391	192448	186833	195873	182256	177607	204274	189391	188765	194584	187022	187155	199487	211795	190891	189590	176962	189153
15.42_564.1849n	15.4207	565.192	12529.6	17380.2	15090.4	19294.2	15773.8	14689.1	14732.4	15132.8	13782.3	14775.5	18107.2	14900.8	15734.1	15770.8	15832.8	14259.3	15344.3	14783.1	17883.3	12949.5	14920.5	14760.3	16080	14833.3	17797.4	15135.8	17196.4	14445.2	13692	15659.1	16139.5	15362.2	17626.5	14598.2	15491.7	16954.6	13869.8	14833.8	15201.5	18111.6	29699.7	14441.5	14328.1	13804.7
15.46_240.2017n	15.455	143.09	1141.62	1551.62	1217.35	1716.9	1238.47	1293.56	1219.78	1662.84	1221.23	1635.85	1610.27	1210.54	1554.31	1709.7	1348.45	1190.61	1133.11	1184.91	1820.61	1190.71	1381.95	1358.88	1581.43	1251.58	1736.02	1183.53	1622.16	1293.22	1200.61	1309.68	1806.43	1581.04	1332.8	1167.55	1287.63	1572.03	1257.56	1203.41	1788.18	1139.61	1439.84	1117.12	1657.9	1255.83
15.46_972.2203n	15.455	509.099	44109.6	48440.8	37975.6	50848.3	46586.7	38241.3	44833.8	46790.8	43999.5	41878.4	46361.8	38110.8	46783.7	53299.4	45402.5	46577.5	38700.3	41753.3	54730.1	39482.8	45085.6	44550.4	47299.3	46049.5	53459.4	38498.4	44076.9	41711.9	38626.4	45172.7	49628.8	43301.6	46300.6	37608.9	40914.7	48149.8	38159.2	38070.1	47371.9	40793.4	47539.5	37541	46134.4	38517.6
15.46_434.3404n	15.455	498.356	107034	86521.7	37140.6	71238.4	71034.5	27176.3	91848.3	103361	92672.5	59665.3	80516.6	29491.1	68903.2	93525.8	52358.3	118356	34002.4	78992.3	88508.7	50032.6	67021.5	49870.5	102294	51057.7	73393	31654.5	67282.1	45639	36681.2	53283.8	64009.3	63807.4	62168.2	27271.5	41055.1	72417	29533.8	45256.6	79072.2	30654.8	65697.3	44686.2	75161.1	30573.2
15.46_438.2331n	15.455	421.23	254322	183144	102556	157054	182624	76715.1	230877	215120	224850	125441	171809	83981.1	166891	203773	136729	287220	94527.1	194047	186353	127610	166957	128199	207060	132369	159228	87981.2	141970	121135	97262.8	140134	140282	137173	156458	78626.6	111398	163750	83324.9	113160	164135	90194.1	168034	113022	153459	85756.9
15.51_934.1926n	15.5064	935.2	1264.02	1790.42	1249.54	2249.83	1623.06	1293.03	1462.33	1712.84	1331.96	1674.82	1957.85	1156.36	1663.19	2084.56	1458.51	1249.82	1287.4	1383.27	2042.36	964.175	1279.16	1629.12	1584.32	1602.2	2037.35	1300.87	1688.12	1361.82	1197.22	1485.41	1884.59	1576.34	1504.21	1124.47	1405.32	1588.36	1299.37	1232.98	1789.1	1223.99	1278.76	1279.59	1931.31	1223.38
15.51_928.2062n	15.5064	487.092	6416.99	9356.45	6179.24	9786.49	8460.57	6216.63	9258.27	7059.94	7273.61	7147.74	8652.88	6964.07	9613.6	8540.04	8064.15	8724.34	7223.61	6750	10184.3	6474.49	7073.52	7620.64	10148.3	8007.07	9595.21	7906.74	6967.33	7769.87	7742.86	8077.79	8003.22	6260.78	9020.79	6303.94	7004.89	8155.14	7167.46	7454.44	7994.28	16987.2	10179.5	7065.84	7605.11	6135.71
15.46_286.2116n	15.455	269.208	11087.7	13936.8	11042.6	17511	12482.2	10930.7	12210.1	14347.2	11078.9	13896.2	14480.1	11225.3	15957.8	16658	12024.2	11749.7	13248	12364.2	15957.3	10645.5	12214.2	12395	16601.2	12150.2	16064.3	10620.2	14134.5	11162.6	10895	12000.1	15877.9	13934.5	13420.3	10365	10890.2	16752.5	11168	11110.6	13626.2	14221.2	21562.4	11090.5	13210.6	10647.1
15.40_474.1154n	15.4035	497.105	4342.08	5213.99	3561.77	5975.31	7737.78	3505.56	5077.09	3993.1	3769.41	3808.98	4284.86	3855.97	3507.86	3601.47	5627.9	6170.82	3699.07	4173.33	6840.79	3605.35	4636.16	4473.53	5290.19	5886.58	6583.96	4473.92	3569.96	4692.34	3889.45	4551.16	3796.98	2857.46	7065.76	3494.67	4644.54	4326.09	4080.59	3869.25	4017.96	9175.54	5401.07	3532.19	4148.77	3497.13
15.59_856.2229n	15.5922	879.212	1064.93	876.556	858.248	1098.71	921.941	725.402	876.879	1073.69	875.442	859.657	796.662	757.871	855.904	760.502	930.893	546.839	863.415	757.584	941.087	309.919	925.179	997.472	776.505	1015.74	1306.17	679.572	836.601	873.864	797.41	833.511	1096.58	767.047	954.82	741.386	766.08	771.29	860.276	826.054	847.694	627.71	524	720.812	689.545	750.253
15.64_337.3349n	15.6437	338.342	138214	187095	135904	237616	130547	144481	128750	195958	135765	170394	219746	125110	187267	254500	139854	129547	126648	130204	401486	125686	140808	137957	175861	143948	213232	126034	180016	131549	118356	137221	217129	174275	155087	126121	136152	185993	128214	121780	208081	124316	169774	120918	182379	124607
15.64_472.1334n	15.6437	517.105	789.345	3162.51	862.646	659.836	959.572	168.833	522.429	591.17	473.12	3088.26	971.402	1411.8	896.638	478.287	2902.32	4726.14	393.642	856.895	7687.21	326.44	1234.02	956.527	1734.54	2004.67	3894.18	507.827	1166.27	762.442	1211.76	1110.68	501.086	275.815	3167.05	974.354	813.514	1556.27	1432.79	605.729	607.208	223.402	1132.82	644.085	846.761	678.961
15.66_676.2160n	15.6608	659.213	351.341	813.176	981.107	1108.45	885.282	621.112	765.22	1294.56	711.837	791.027	533.803	874.044	519.99	793.06	1176.58	423.718	1021.22	843.045	767.339	573.264	878.136	808.855	1023.47	521.718	1043.18	677.031	986.521	671.652	533.506	937.929	677.955	850.813	746.22	706.57	670.617	605.171	676.849	663.731	779.287	777.251	585.059	644.078	885.515	828.818
15.68_320.3087n	15.678	321.316	2633.98	3715.24	2581.82	5767.95	2471.48	3289.64	2306.69	4165.16	2458.37	2653.96	4980.85	2341.91	3887.46	6087.23	2610.85	2242.69	2218.72	2269.78	13270.4	2387.53	2631.84	2389.71	3044.81	2662.47	4419.48	2228.17	3401.54	2389.96	2086.16	2347.03	4760.14	3106.19	3172.48	2521.6	2640.59	3976.43	2508.21	2273.12	4522.71	2263.42	3140.17	2330.82	3307.99	2355.01
15.40_472.2362n	15.4035	248.116	147336	159934	156122	165683	152959	156347	149222	159878	150206	159110	159348	157247	154437	167907	151614	149859	156470	152416	169910	147990	151576	149209	160929	154107	170879	155194	158697	155172	156389	149644	168791	158276	154788	155067	154807	160872	152210	158366	159796	162391	161435	155568	155051	155278
15.73_346.1256n	15.7294	185.061	9410.29	13065.8	9933.61	12844.3	10916.2	9120.22	10230.3	14726.9	9971.28	12553.6	12968	9765.05	12854.2	12890.5	11379.5	11957.8	9592.66	10600.2	13232.3	8731.99	10530	10382.1	11914	11863.1	15551.3	9690.33	12079.8	9994.89	9433.96	10581.5	13093.6	15906.3	11979.5	9466.18	9666.34	13417.2	9509.2	9397.92	12660.7	8990.12	12511.4	8947.6	11929.3	9237.1
15.73_365.2004n	15.7294	348.197	7731.94	9769.12	7643.91	12616.3	8752.52	6677.6	8563.9	9961.21	7547.5	8419.35	11264	6963.69	11390.2	11847.2	8037.12	8709.07	7239	8311.15	10949.6	6722.85	7564.02	8073.26	9108.45	8359.22	11562.1	6754.3	9159.36	7003.82	6768.38	8218.25	11527.9	8626.44	8163.38	6685.74	7144.89	13036.4	6937.36	7179.96	10020.2	7199.51	17969.7	6780.1	9887.95	6865.5
15.33_977.9870n	15.3349	511.983	1682.94	1867.94	1299.78	1239.91	1283.25	1655.82	1478.55	2119.74	1487.01	2509.9	2621.22	1560.1	1797.83	831.998	1763.74	1456.97	1495.88	1353.03	863.105	1364.99	1678.4	1723.12	1765.09	1685.76	1120.46	1613.06	2008.41	1475.83	1276.42	2085.39	1748.55	2429.6	1445.2	1631.49	1491.42	2635.11	1520.8	1455.27	2123.35	1005.39	6530.39	1605.59	1699.52	1647.72
15.78_480.3573n	15.7751	503.347	35670.5	16217.3	13572.7	17417.1	18423.9	11018.2	28851.1	17006.6	29870	10781	17063.2	12065.9	18611.5	25516.1	11830	41847.9	13552.5	24547.6	22469.7	22733.1	14633	10617	16676.9	10610.6	18395.3	13789.7	11820.9	16033	15244.6	11364.8	16706.5	11199.9	14490.2	12760.8	15429.8	18325.8	12276.2	18138.2	15888.8	13536.1	17121.8	19247.1	15160.2	11967.2
15.81_315.2788n	15.8094	316.286	9510.02	12321.2	9234.76	12573.4	9709.28	8939.8	9411.01	11929.5	9747.03	11631	11929.5	9013.13	11251.5	12874.3	10243.1	9323.95	9086.06	9219.46	37355.7	9400.71	10405.4	9975.31	11497	10652	13057.1	8826.86	11811	9202.22	8441.31	10048	13297.3	11652.5	13007.9	9076.9	9145.45	11537.6	8647.75	8826.06	12804.4	9006.82	9503.08	9029.99	11875.2	8930.42
15.76_1050.2461n	15.758	1051.25	630.654	825.522	499.736	1132.72	512.021	422.15	534.366	789.756	567.442	484.74	820.59	524.684	707.261	795.273	662.839	477.166	450.841	502.746	1029.71	339.877	621.504	566.34	736.566	658.755	1138.56	489.041	700.704	459.203	398.589	674.365	717.887	527.31	665.449	378.573	481.575	408.699	431.787	419.318	873.876	537.369	342.461	414.023	1029.45	520.895
15.81_178.5754n	15.8094	242.591	1811.89	2765.03	1937.02	3708.74	2496.53	1988.24	2298.15	2416.28	2112.8	2472.83	2685.62	2078.56	3007.21	2990.15	2225.58	2269.85	2052.36	2284.2	3466.9	1940.87	2146.62	2104.27	2653.96	2348.64	2810.2	1967.99	2559.5	2038.5	1951.22	2164.8	2705.01	2469.21	2458.23	1990.41	1921.16	2611.94	2004	2020.62	2570.57	2547.38	2770.48	1964.34	2640.6	1962.13
15.33_696.3879n	15.3349	371.183	10413.3	12718.5	10175.9	14184.2	11313.7	9122.64	11225.9	12285.7	10231.2	10957.2	14052.6	9436.04	14167	14696.2	10497.8	11135	10309.7	11200.8	14112.7	9308.98	11034	10756.5	12109.3	11009.8	13803.3	9603.87	11912.1	10200.4	9342.64	10441.7	14303.9	12238.7	10971.2	9078.05	10130	13075.2	9291.57	9591.5	12794.9	11795.6	14592.9	9080.77	14365.8	9489.78
15.84_540.2781n	15.8438	604.294	2719.51	5780	2854.74	3932.33	3752.73	2206.3	5420.4	1564.55	6812.21	2392.49	6007.62	3769.18	7899.66	5912.15	5391.41	4108.81	4191.76	4564.07	5888.89	4320.29	4824.82	5499.5	6041.98	4107.21	4719.43	4436.06	4224.45	3975.27	4478.92	1882.71	2537.65	2738.27	4991.5	4078.28	3471.79	4597.28	4233.2	3469.81	6275.76	7231.57	6120.61	5545.96	2928.66	2497.86
15.86_462.3979n	15.861	485.387	8969.23	2565.78	2832.99	4686.74	4732	1971.23	6626.07	3852.88	6730.52	2129.07	3668.36	1889.74	1702.73	6724.39	1726.05	11277.5	2721.51	4908.64	5660.8	6124.09	2392.81	1336.12	3311.16	1459.48	5166.74	2508.61	2568.79	3282.01	3079.25	1404.5	4256.11	2041.79	2353.4	1823.46	3134.38	4204.2	2391.99	3664.87	3456.4	1818.95	2338.73	3981.46	3429.15	3478.97
15.86_830.2233n	15.861	831.231	1154.5	796.135	497.961	1095.82	538.53	686.995	963.293	833.736	587.285	743.219	856.202	932.271	741.259	969.037	969.589	859.517	609.896	647.416	868.361	551.697	844.095	1126.87	552.798	796.675	1044.95	675.909	739.688	885.865	931.916	944.295	1205.27	834.04	847.457	921.885	768.126	802.042	761.397	682.489	1120.55	687.725	641.467	637.403	979.535	820.746
15.88_824.4362n	15.8781	435.207	46064.8	55513	47332.1	64343.6	51787.7	46491.7	49883.9	53335.6	47358.6	47277.1	53140.7	48815.6	65721.6	64051.9	56350.6	48752.7	47967	48629.9	61009.7	45716.7	54346.7	53962.8	53055	49973	58466.8	46524.4	51390.6	47448	46532.5	56431.2	60762.5	51371.9	56633.2	46675	45513.2	62623.5	45184.8	45737.7	54351.9	52515.8	55059.1	47783.1	51117.6	45831.3
15.88_532.3561n	15.8781	533.363	63609.9	17768.2	26057.3	19686.8	41024.5	18447.4	60019.8	19620.5	53530.5	11427.1	16106.1	20071.2	17361.7	24811.8	12427.3	76301.3	22486.9	43212.5	20497.5	51529.1	18731.2	11509.3	15730.6	11993.3	19146.1	23672.9	12324.7	28843.3	29507	12911.1	18727.4	11591.9	21302.8	20725.8	27159.6	17629.6	19624.4	34282.1	16415.7	20098.3	18142.1	35674.8	15335.5	20983.1
15.86_813.1997n	15.861	836.189	12347.2	13372.7	11722.1	14313.6	13270.3	10689.2	12362	12976.8	12483.5	12146.5	13102.9	11291.3	11815.8	13538.2	13558.1	12315.5	11731.3	12967.1	15163.4	9610.38	12654.3	13334.6	13271.6	13812.3	15047.2	11732.7	11913.1	11546	10980.4	13128.2	13914	12345.6	13475.7	10978.3	12068.7	12479.7	11167.5	10900.6	13160.3	11594.6	11334.5	10792.2	13149.6	11337.4
15.86_806.1756n	15.861	426.077	18727.6	21128.7	17575	21516	19415.9	17534.9	18725.6	20732.9	18344.5	19212.2	21077.7	17450.9	21299.9	22448.6	19950.1	18863.5	18235.6	18397.4	22508.6	17403.2	19344.3	19930.7	20105.6	20130.1	22763.8	18003.9	19763.9	18132.8	17517	20113.9	21992.4	19634.9	19128.3	17405.7	18233.3	20963.6	17342.4	17248.8	21414.8	17359.4	20983.9	17270.5	20766.8	17736.8
15.93_654.9205n	15.9296	677.91		2.37971		3974.15					49.1826	30.4891	97.7357	53.9171	51.4928		36.2163	43.4671	0.805282			29.8709	46.7985	44.1649	6.56284	0.113763					45.2789		113.315	31.5351	182.831		34.1391	186.179	27.7904		51.2525		980.445	46.9042
15.95_433.0760n	15.9467	434.083	11759.3	18512.3	12288.1	13653.8	13229.5	11220.9	11970.3	10914.5	12510.8	13532.8	15527.7	13431.1	15237.5	13373.6	14598.1	16443.8	14922.8	13308.3	17338	11821.9	12299.3	14687.9	18710.7	15942.6	17433.3	12975.5	11615.8	12420.8	14966.6	11984.5	12180.8	12270.5	21703.8	13281.4	12875.7	14994	13552.6	14164	13153.8	11018.6	27010.6	12956.6	12683.1	11414.5
15.95_792.3328n	15.9467	793.34	7188.44	8377.36	6918.6	9503.52	7626.81	6456.29	7014.24	8311.74	7782.85	7538.84	7855.04	7210.06	10572.9	11834.1	8553.22	6963.49	6942.36	7835.29	9134.12	5878.8	7882.87	8376.71	8394.86	8762	8808.98	7117.33	7713.96	7376.25	6297.67	8245.17	9176.41	7837.75	8467.83	6765.47	6806.87	8779.94	6601.54	6496.68	8195.26	7180.23	8134.98	5942.57	8081.97	6896.92
15.95_786.3747n	15.9467	769.371	48189.4	47210.8	50007.7	55635.6	52646.6	40876	52735.3	46848.2	48165.6	41467.1	43298	44929.9	76656.1	75404.1	52062	49940.7	47306.4	53982.2	56682.4	40930.1	46419.1	51868.6	50683.4	51047.9	54978.9	44848.6	48017.7	48921.4	41516.8	52206.9	50819.9	49295	51316.4	41913.8	46830.5	48497.5	43898.3	40418.5	47401	46939.1	50350.7	41879.4	43838.1	45327.2
15.95_593.4669n	15.9467	616.456	34845.7	8871.02	15621.1	15240.5	22699.7	9573.88	34016	11159.6	29072.2	5195.1	8808.07	11787.6	10294.6	18231	4514.05	41879.5	14304.6	24963.3	18300.1	27086.1	7548.62	4512.81	7658.41	5494.62	19725.3	12964.5	5965.71	17109.9	15712.7	4610.19	15223.5	5044.46	12108.9	9869.07	20394.1	8998.31	12945.7	16520.5	9168.94	11645.3	9761.84	17177.1	7889.13	13396
15.98_698.9489n	15.981	721.938				7307.62							42.3672		236.228	85.8607						62.817			40.5914									32.0753				49.3706						37.6879
16.00_723.9466n	15.9981	746.936	0.00329691			4644.83									2698.79	751.555																0.0846742	0.407306											0.308566
16.02_624.3472n	16.0153	335.163	104906	136481	105554	158338	119859	96798.2	120552	123091	114457	117320	134818	102667	146238	146627	120243	110017	105003	118187	145160	96419.5	115529	119154	135350	119988	144781	105438	125124	109793	100916	111721	135617	122851	119213	101702	102707	136078	100566	98125.7	141179	124155	140203	101603	127723	99278.8
16.02_906.2622n	16.0153	465.129	2900.64	3913.24	2410.38	9137.83	5849.7	1821.04	5108.94	2872.49	2654.2	2355.35	4749.82	2908.99	6111.88	5122.47	3633.55	4244.98	3304.8	3996.34	3695.1	2112.43	2782.99	3019.43	3968.19	3114.68	4326.47	2336.39	2345.62	2148.38	3019.4	3416.23	3284.74	2450.77	3699.21	2068.46	3023.14	3696.16	2445.32	2944.97	3097.7	6214.97	5743.43	2232.33	4192.49	2343.94
16.02_630.6163n	16.0153	653.606	249.973	458.667	238.421	514.508	319.875	200.011	241.062	374.117	297.183	328.524	357.424	224.976	258.506	436.049	416.944	130.797	249.337	267.162	583.377	93.9901	343.432	404.413	459.807	468.219	592.82	264.693	321.74	310.585	239.04	357.603	648.382	403.041	404.321	269.644	255.799	409.361	271.695	176.079	472.105	329.015	391.888	205.335	481.92	225.768
16.03_426.7445n	16.0324	471.716		129.247	342.025		561.411	179.777	850.245		728.466	118.095		295.099	460.278		299.733	470.994	371.275	467.502	236.421	208.13	40.7568	623.606	517.995	343.869	302.159	525.374	157.986	485.128	224.277	50.7232	55.7689	361.377	802.253	617.984	132.195	118.063	448.341	44.4321	472.34	1768.13	2.22339	432.82		131.839
16.05_736.4138n	16.0495	391.196	4878.85	9031.21	4126.74	7820.17	6137.59	3715.18	8192.81	6010.22	5091.45	4196.96	5012.93	4161.72	9127.89	8876.65	4651.08	7121.08	3929.71	6394.52	7009	3961.38	5462.99	4529.44	5370.6	4260.08	6770.03	3490.28	5250.13	4295.56	3936.29	5424.36	6327.51	3536.3	5523.09	3781.78	3945.2	6955.47	3617.12	3893.51	7387.04	5187.31	7625.88	3921.27	6124.86	3584.65
16.08_812.5222n	16.084	429.25	1510.75	2935.93	2913.77	4406.03	2819.12	1671.63	2756.42	2199.92	2555.83	1365.95	3157.75	2588.86	4319.05	3274.43	2240.99	1566.07	2220.85	2518.26	3132.99	1817.24	2251.33	2305.86	2397.54	1715.15	2904.01	2476.98	1662.57	2463.88	2568.07	1596.17	2915.41	1884.66	3767.89	1842.07	1738.57	3254.1	2349.19	1565.74	3713.91	3959.05	3225.07	1680	2034.4	2209.72
16.08_1054.6250n	16.084	539.311	5260.66	10140.8	12490.4	7580.1	8876.2	5482.55	10424.8	8306.34	16794.1	5624.15	11416.8	9054.19	15543.5	11337.4	14265	5580.63	8101.04	11624.4	8165.66	7495.96	9420.76	14595.9	11347.9	10098.6	7569.41	8053.77	6672.58	7528.17	7853.32	6773.53	6585.24	5696.16	8295.53	7027.63	6152.59	7416.52	8133.14	5235.37	11763.3	19037.1	10030	10041.5	5846.68	6019.16
16.08_603.2859n	16.084	604.293	5153.68	22514.6	10559.8	12042.5	16979.7	4314.7	20156.2	1095.22	32088.5	8428.27	25740.1	13702.4	28456.1	15790.4	28422.6	7563.65	15109.7	15681.7	16820.2	15435	19231.8	28995.1	25261.2	20003.8	12683.9	14803.2	10641.7	14969.1	15145.1	6587.22	3557.44	6477.31	14189.4	11727.2	7851.63	13438.6	16826.6	6802.54	24755.7	32196.7	19319.5	20758	4086.02	6731.81
16.08_1094.5578n	16.084	570.268	101.327	1987.84	749.482	493.236	1274.39	4.33211	2047.59	207.384	5028.85	216.789	2356.3	1174.84	3774.19	1039.34	4394.19	93.3932	1222.82	949.327	348.891	1254.96	1517.94	4449.05	3131.02	1951.96	358.777	1233.92	573.979	859.625	1118.37	180.986	203.955	207.498	242.002	531.959	107.621	362.61	1762.92	148.633	2395.52	6224.14	1557.51	2868.05	272.466	66.6182
16.10_715.1948n	16.1011	738.184		876.205	124.082		829.05	150.407	1061.08		2225.23		1260.13	320.86	1226.82	104.879	1925.33		342.992	628.691	145.875	676.228	1124.05	1914.83	762.288	792.681	223.161	492.17	49.9338	629.972	593.285	149.111		91.4055	858.329	763.163		373.165	980.191	48.4754	1618.4	2359.25	634.671	1136.65
16.12_444.2512n	16.1182	489.222	31299.9	45820.9	40018.2	60025.6	44759	33871.4	40500.7	43291.3	34363.9	42333.5	35933.5	36209.4	53550.4	45289.7	42902.7	39518.1	40682	41100.9	52429.4	26431.6	39378.8	40768.7	43083.6	45947.3	50412.7	35215.6	47048.5	43937.5	31694.9	41351.9	47539.2	48016.5	44970.9	33444.7	44539.1	44961.4	34417.5	29910.9	40656.5	41278.5	38544.4	30605.2	36651.2	34841.2
16.10_555.6078n	16.1011	578.597		268.075	0.0444088	66.6844	110.717	10.8781	210.747	58.8506	1013.17		424.128	6.67318	502.096		789.854	57.0332	2.71967		72.3255	60.3081	118.668	694.308	306.492	174.352		47.5835		0.375063	52.3498	42.754	48.9709	83.6791		10.2385	1.15835		124.738	6.17016	482.566	1168.24	72.9636	281.563	42.5014	8.78922
16.08_383.6936n	16.084	447.709	493.968	1251.65	737.06	1126.13	2278.32	271.1	2641.44	357.296	2657.17	115.186	996.051	1125.49	1099.65	396.01	2039.51	891.878	966.345	2050.53	354.054	1545.07	1653.89	1719.51	1174.94	980.301	166.177	1004.69	227.679	982.028	1488.78	784.576	38.8453	98.3691	1161.12	1179.99	157.051	227.124	1030.77	729.576	1592.12	3636.47	662.83	1792.68	148.742	283.926
16.17_501.1398n	16.1697	546.111	2206.14	2038.01	2494.39	2430.11	2148.77	2165.82	1800.22	2538.34	1927.28	2988.49	1988.83	1954.19	977.796	1703.12	2496.69	2044.74	2291.39	2005.47	2951.04	1739.07	2430.53	2945.91	2678.97	3184.07	1977.33	2434.06	2673.35	3165.42	1695.23	2656.49	2215.8	2982.67	2458.17	1909.19	2871.14	2793.93	2208.15	1886.92	2004.14	2392.25	2986.91	1446.08	2021.11	2526.16
16.19_274.2274n	16.1868	257.224	103.76	85.6802	62.1821	128.34	2.29923	17.643	68.5856	31.8548	168.596	74.3352	128.488	27.0051	107.068	355.05	0.519576	155.416	57.3918	98.2641	384.41	133.802	22.5738	50.9662	41.6813	31.4304	257.82	84.3156	45.9012	79.6615	105.218	40.3035	223.268	25.4242	72.9907	55.8478	33.1826		46.5887	114.829	99.2799	30.2719	37.5954	91.3608	125.637	46.0637
16.20_896.0779n	16.204	471.028	1204.45	1574.3	887.009	1789.95	1253.44	1143.53	1034.41	1317.8	1148.94	1536.89	1687.83	1171.14	1602.69	1994.23	1394.29	1164.97	1277.98	1181.44	1673.79	1106.58	1649.66	1532.52	1559.77	1703.57	1869.26	1320.13	1101.95	1065.52	1231.16	1450.89	1968.88	1720.79	1290.76	1151.63	1207.01	1953.84	1117.79	1264.14	1686.75	1301.1	1425.49	871.741	1745.26	1295.22
16.20_808.1617n	16.204	791.158	65783.9	66276.7	62403.3	71737.2	68829.1	58972.2	68246.9	65860.1	65148.5	62259.3	65709.5	59781.1	67482.3	74124.3	70734.1	67648.2	62381	67418.3	74640.1	59010.7	68908.6	70654	66302.6	73385.2	74382.4	61139.4	62794.4	63654.3	58700.1	70577.6	71684	61771.7	70825.9	59065	62287.5	66504	58806.7	59489.6	67026.7	60008.8	60297.9	58903.7	66381	60364.2
16.17_362.3936n	16.1697	426.409	5939.67	8109.51	6089.54	8670.26	6928.41	6124	5944.75	8446.51	6225.27	7253.97	8276.46	6384.29	8327.77	9521.13	7748.67	5485.29	6696.48	6242.17	9283.28	5037.01	7057.82	7600.53	8278.88	8157.62	9561.66	6521.94	7821.97	6337.29	5764.75	7785.05	9947.14	7823.87	7333.61	6271.07	6307	8085.32	6176.09	5572.64	8215.1	6091.99	7782.21	5483.51	8643.39	6553.13
16.22_595.3861n	16.2211	659.402	494.161	882.535	381.87	4831.16	166.105	615.891	230.212	573.212	408.197	328.513	895.904	337.604	3793.04	1632.85	428.09	351.754	313.076	65.831	598.847	479.166	547.394	450.679	414.015	506.514	717.638	99.8448	507.465	301.089	515.268	413.57	1089.42	213.286	319.786	296.401	264.439	506.762	459.67	279.92	584.791	372.201	471.884	421.524	578.192	521.166
16.22_958.4782n	16.2211	941.475	18831.3	2816.3	16933.6	4949.79	4335.17	1557.13	14520.6	2875.15	13281.5	1726.19	814.764	3015.87	11835.3	7710.83	5104.99	13110.1	10209.1	9322.42	3578.23	2597.64	2011.15	4001.72	22771.2	4656.31	3899.66	5902.93	18428.7	18362.4	2762.44	3286.74	4314.22	12201.9	3243.67	2335.96	16498.3	5569.53	4163.64	1012.14	3084.55	3123.16	6884.09	4461.94	2203.79	6410.44
16.24_382.9875n	16.2383	383.995	17.8458	50.5184	2.2375	6.03683	40.3623	70.6714	3.52389	8.39435	37.3323	3.48126	40.1219	60.9945	4.5929	12.4678	45.912	19.1987	34.9851	68.7409	18.032	2.85364	6.86336	10.5433	8.23165	7.49745	26.2366	60.3345	90.0683	54.9393	108.019	77.1981	112.869	26.9545	38.5907	1.58733	22.2352	55.5745	15.6956	28.4716	19.1357	9.90917	65.6993	31.0008	43.0423	51.5018
16.24_952.6339n	16.2383	1016.65	886.982	1330.1	629.082	6519.55	732.763	398.414	1062.64	1923.68	826.698	905.828	2818.96	518.227	13677.4	10468.9	705.694	1361.74	484.393	992.159	1696.8	911.801	842.077	560.966	1324.57	592.9	2127.54	459.106	912.444	469.809	498.361	557.014	2679.15	1031.89	2437.99	466.25	584.203	2170.78	631.97	422.958	1644.29	639.747	1813.51	518.377	1665.88	548.357
16.27_320.2283n	16.2725	172.112	423.844	885.573	344.415	703.461	1029.23	207.241	766.504	946.564	484.572	1050.3	952.799	332.56	625.255	583.414	855.849	815.81	272.906	463.408	1049.09	315.023	895.262	628.066	1040.91	931.543	1476.83	247.603	917.535	425.966	312.912	896.485	747.066	853.536	1166.87	439.324	343.775	752.144	325.194	310.36	745.697	396.741	1026.28	330.384	581.439	218.409
16.27_270.1898n	16.2725	293.179	11874	13601.9	12008.4	14992.8	13044.1	11971.5	12720	13077.7	12106.4	12435	12805.9	11680	13084.5	14847.3	12068.4	12691.7	11805.4	13126.7	14089.9	11870.2	11964.2	12251.3	13233.2	12094.7	15006.2	12010.4	12392.1	11642.5	11897.5	12159.5	14137.3	12824.2	12394.8	11865.8	11776.5	14480.7	11403.6	12549.3	13562	12200.9	15022.5	11939.2	13029	11654.4
16.29_434.3827n	16.2898	498.399	28772.6	7082	9029.99	6914.54	18920.8	4901.21	26766.2	8776.99	23496.1	5109.61	6092.81	5715.12	5560.09	8733.95	4156.7	32359.6	8186.24	19586.1	7156.96	14758.6	9285.43	3967.98	7747.93	3860.66	7153.9	6924.53	5631.42	10846.3	8558.36	4094.52	6721.01	5413.73	5083.67	5089	10265.7	6585.16	6519.15	10584.3	6204.37	5135.44	5370.22	10975.7	6012.48	6805.29
16.27_610.3394n	16.2725	593.336	18251.1	14938.8	14975.1	16559	17372.2	11991.9	20174.2	16003.4	16912.1	11761.6	14514.6	13040.9	18248.5	20866.6	12920.7	21995.7	12790.3	18877.4	17360.9	17582	12921.1	12665.2	13599.6	13262.3	16936.8	12716.9	13298.1	13900.1	14061.8	12927.8	16435.9	14265.9	13378.4	12458.5	13600.7	16209.3	11764.1	14838.1	14889.4	13485.5	15769.1	15148.9	14336.7	12862.2
16.31_520.3842n	16.307	565.355	150730	121010	114627	128384	135395	95229.4	161215	109840	143006	93156.1	112880	96745.9	120552	145280	99815.8	173697	100715	142200	137526	127643	106154	101838	110885	101803	131564	106179	103383	115917	103851	98632.2	119993	105168	112526	102492	106259	121261	97938	111792	119723	108368	107116	113273	115496	112148
16.43_1192.7262n	16.427	1175.72	2752.6	166.274	13139.4	685.295	502.915	1419.35	3103.36	678.927	3566.99	4286.82	27.3611	3655.78	1236.19	479.985	1626.83	1922.46	10457.9	4495.95	96.1577	62.4806	26.8074	3814.09	6584.43	3888.6	184.27	8258.4	6425.72	17546.7	372.746	594.884	219.646	6782.17	713.498	759.943	15591.9	379.59	4889.3	204.188	107.001	2799.61	311.198	135.922	204.325	5808.97
16.43_1154.6160n	16.427	1199.59	6206.4	5224.73	13045.1	7684.4	7982.04	4174.42	7079.57	6976.58	6772.4	2006.86	951.582	4745.68	9593.96	9709.61	9732.06	6046.02	7193.03	7053.2	7343.4	3756	4980.79	7450.15	8698.55	7725.07	6209.3	3921.29	8854.64	6803.51	6541.28	7464.35	6923.29	10019.1	6919.71	5119.65	7467.35	6828.59	4796.51	2589.96	5456.32	5874.32	9770.83	4490.28	5321.65	6964.76
16.44_612.1530n	16.4441	577.139	167169	169875	155795	182188	173391	155177	170310	163645	165822	158671	166496	152769	172068	182943	177813	169097	158932	160150	191063	140636	173751	180293	167577	188565	192297	159443	164001	168316	151444	175486	180237	157394	181555	152595	165887	175191	155438	150549	170945	157006	166917	148972	169505	155974
16.44_910.7842n	16.4441	955.755		144.688		1446.07		461.581		195.669			1095.75	72.2435		5776.99				5.82652	6647.35	332.494			390.744		2989.61		186.167		683.161		3435.1			521.89		578.672	0.314143	566.734	561.426	214.317		319.05	85.7029
16.46_754.0114n	16.4612	755.019	6119.43	5941.72	4841.73	7302.87	6202.59	6810.47	5552.68	5781.17	5657.89	6271.31	6875	5795.51	7731.96	8700.91	7743.45	7350.95	6674.3	4942.37	9738.44	4994.2	7343.91	6746.01	6277.48	8709.75	9348.3	5784.71	6867.05	7232.4	6278.27	8678.03	9235.73	6442.92	7620.03	5633.92	8228.11	8474.93	5936.45	5603.8	5738.89	4250.68	8901.76	5978.67	6828.23	6632.12
16.48_998.2532n	16.4784	522.116	52118.8	55862.8	50614.5	61690	51981.3	47430.2	51141.8	57526.7	50449.5	52269.7	57953.1	47537.8	59572.8	65127.3	54388.4	52021.8	51100.3	51486.9	65809.5	44474.8	53346.3	54564.6	55724.2	56539.7	64689.4	49841.2	55835	53634.2	46036.3	54946.8	62553.9	54686	55153.5	46088.4	53226.6	60059.5	48161.9	46512	56641.5	46782.6	57044.6	45093.4	56503.8	49893.7
16.48_720.1095n	16.4784	383.044	31.3683	131.216		103.16	139.532	20.9156	42.2164			125.894	73.8421		54.9426	46.2757	154.082		29.7618	15.9513	67.6889	29.9597	108.572	174.942	30.0715	43.1223	15.8795	102.503	177.876	151.519	81.9133	48.4591	185.1	29.2647	146.531	205.049	202.424	556.563	89.6451	85.2325	50.6132	141.719	2418.64	25.2866	60.7214	102.927
16.44_930.7327n	16.4441	953.722	239.867	785.112	221.029	2597.5	471.153	311.045	524.955	576.169	313.169	399.366	874.239	358.35	510.743	1482.75	252.983	435.859	264.253	364.684	2610.1	306.974	456.494	279.847	274.617	420.531	2249.59	481.076	391.778	482.802	371.086	517.741	1885.82	367.068	215.818	228.272	209.349	1754.12	280.087	405.884	557.582	538.628	414.51	268.271	515.112	201.235
16.51_1124.2152n	16.5069	1089.2	3789.29	3991.26	2987.69	5333.64	3896.48	3296.18	3456.69	4022.67	3994.19	3764.56	4431	3133.55	4554.17	5272.88	4329.6	3732.11	3469.88	3870.58	4778.21	3114.35	4026.61	3948.14	4236.6	4334.22	4917.83	3089.62	3708.47	3689.75	3136.52	3799.49	4849.25	3701.65	4121.85	3245.03	3606.2	4837.13	3297.08	3363.65	3894.58	3116.87	4416.56	2914.68	3987.57	3171.81
16.51_510.1686n	16.5069	555.14	35022.1	34246.4	34265.5	33718.1	37069.9	32595.3	36580.1	32765.6	33659.3	33932.7	33260.9	33449.3	31007.9	27412.9	35618.7	34191	35250.4	34351.6	33181	30167.4	34646.9	36878.3	37641.8	39852.4	35700.1	35522.9	38069.3	35744.2	31359.5	35646.4	31355.6	37735.1	38125.5	34859.3	33358.5	39118.3	33285.7	32228.2	34181.6	35598.2	33770.1	32759.1	33683.1	32402.2
16.54_166.1356n	16.5413	149.132	366.716	595.069	320.14	607.468	319.817	344.17	269.262	555.634	350.833	551.485	580.065	344.738	550.282	523.541	369.053	356.959	386.613	365.034	503.329	329.981	442.566	408.86	505.212	369.926	587.175	385.744	495.647	375.331	335.248	394.3	617.947	516.183	389.854	309.262	363.839	487.516	365.215	326.045	502.73	343.111	388.712	292.714	591.956	274.415
16.52_868.4541n	16.5241	869.461	2332.67	3418.16	3944.04	6626.5	3775.65	3223.03	3221.17	3969.36	3620.68	3290.83	4113.29	3079.2	10260.6	5227.5	4004.07	2429.82	3340.73	6077.53	3260.93	3135.57	3541.08	4401.51	3970.51	4379.53	3322.02	3771.11	4970.24	3666.96	3044.66	3926.76	3235.61	6226.7	3851.27	3857.89	3401.83	7384.59	2801.87	2486.53	3071.3	4903.6	3081.26	2932.68	3597.13	2943.5
16.44_930.5593n	16.4441	953.549	5278.17	6369.18	5487.27	6142.88	5653.68	5419.83	6527.51	5674.48	5963.85	5991.81	5883.03	5587.2	16716.5	13809.3	5690.75	5263.65	5598.84	6185.37	6257.14	5689.59	5506.82	5973.76	6555.09	6060.13	5351.49	5419.65	6698.61	5711.53	5432.51	5927.19	5695.87	5980.25	5740.92	4896.25	5608.5	4978.75	5275	5258.07	6252.07	5593.97	3302.64	4686.67	5975.28	5212.47
16.43_1189.6547n	16.427	1190.66	731.983	1608.43	1749.1	1570.6	1283.8	381.889	1101.46	1267.94	764.378	300.502	433.445	708.426	2840.66	2089.75	1319.22	885.289	566.013	978.003	957.832	138.646	386.173	1140.84	1000.41	908.965	525.35	123.052	1278.51	789.799	966.228	667.091	960.401	1548.71	671.421	874.328	615.307	443.683	152.402	324.321	645.549	1064.58	1130.63	1717.79	236.995	993.206
16.58_567.4206n	16.5755	631.436	1368.51	642.253	336.514	926.258	955.844	431.849	1388.42	479.379	1187.41	620.893	445.052	437.522	1310.22	2839.84	786.039	2035.97	363.025	661.908	1902.52	1861.98	549.203	641.469	374.284	518.806	1280.15	417.246	455.297	520.319	700.528	892.922	924.393	529.054	595.089	210.349	3423.16	354.068	496.521	530.299	799.74	352.634	328.711	956.021	834.984	1534.15
16.32_546.3700n	16.3241	547.377	73738.6	20081.9	24852	21138.7	50977.5	16241.8	79950.8	20511	62090.6	11044.4	17167.4	17773.7	22295.5	30128.8	13112.7	92384.8	22412.4	52552.5	24081	54813.4	21779.7	11756.6	19113.4	11548.6	21194.8	21016.9	15208.6	31560.9	29369.3	12609.8	22072.1	13111.9	16744.2	17593.7	28772.6	19557.8	18228.6	32684.5	19997.7	18169.3	20686.2	38896.5	17233.1	19626.8
16.32_912.2889n	16.3241	895.286	297.417	483.238	434.87	556.281	606.47	385.414	183.938	696.427	310.745	593.397	842.762	394.595	96.6198	161.701	403.052	208.803	633.671	230.58	598.563	371.924	593.721	515.542	723.97	383.201	511.311	335.62	169.667	574.281	354.496	565.668	595.879	418.211	230.205	218.67	221.302	234.403	354.401	534.779	567.913	278.892	285.337	205.067	546.698	542.833
16.61_742.2260n	16.6098	725.223	300.648	192.146	591.61		382.587	446.163	321.35	432.885	359.273	401.352	597.573	548.394	228.442	285.656	457.727	64.1623	375.644	513.052	464.826	315.869	378.578	284.403	455.33	669.61	401.97	474.312	215.045	346.598	350.935	397.104	701.37	208.645	428.621	189.418	223.241		238.635	370.151	443.016	347.351	187.228	238.246	344.273	280.214
16.63_327.3136n	16.627	310.31	10078.8	12888	11150.6	12766.2	10099.8	11604.4	9806.01	12360	9992.33	11923.5	12208.6	11776.6	12167.3	14942.1	11356	9399.2	11292.5	10353.6	13729.3	10252.9	11134.7	11174.2	11821.2	11400.8	13553.9	11439.8	12502	10316.4	11086	11006.3	13798.4	12497.7	11267.9	10924	11214.3	11877.9	11491.6	11051.9	12498.3	11237.1	9119.2	10804.3	12105.1	11265.7
16.63_418.7697n	16.627	441.759	1274.82	2654.01	1605.28	2678.56	2314.95	1068.91	2860.91	1162.36	1221.23	965.291	1541.79	1568.7	1588.45	1411.44	1464.59	1928.39	1142.22	1924.43	2287.31	1611.15	1474.57	1697.89	1751.07	2095.01	2475.95	2031.82	1481.95	2380.81	1724.78	1328.05	360.023	847.104	3125.54	1640.51	1221.37	1204.21	1683.62	1484.56	2645.99	3372.72	800.008	1634.06	2061.65	2212.96
16.63_1148.5571n	16.627	586.277	2229.26	3385.1	7054.64	5987.03	5885.41	2973.85	3870	3249.05	2834.72	1326.98	517.77	2655.9	4862.11	4207.36	4747.93	1542.36	3151.34	5618.87	4384.36	2154.67	2788.23	4607.84	2961.83	4802.86	3762.87	2437.93	4701.62	4126.44	2627.31	3815.25	2899.18	4122.72	3901.39	3564.28	3113.01	2738.59	2572.08	2439.4	4046.73	4854.65	6081.21	2517.22	3122.52	3350.4
16.63_880.5709n	16.627	903.56	8319.67	12683.8	13045.8	10103.4	11324.1	9750.88	12027.3	9501.13	8665.46	6017.98	8731.45	10084.3	20099.8	19798.7	10397.3	10252.6	12479.1	8347.4	11510.7	11035.5	9156.57	10302.5	8851.05	8830.06	9583.5	11481.6	9825.73	12193.7	10315.4	9561.8	8192.48	10970.4	9642.95	9571.24	11985.3	10264	10788.5	9975.43	13768.4	12173.8	12559.3	10435.1	11253.7	41320.4
16.64_664.2425n	16.6441	344.12	3280.7	3804.03	5700.7	4814.04	6506.1	3934.76	6628.21	2630.81	3462.06	2628.47	2289.1	3849.86	3276.4	2287.4	3634.46	2895.92	2510.64	6286.3	3646.85	3903.57	3605.46	4561.21	3072.6	4516.38	4150.2	4519.83	4160.7	5727.45	3660	3695.03	714.521	3100.42	4930.8	4228.61	2895.49	2550.5	3728.67	4144.71	5080.62	5400.23	1924.38	3999.54	4011.23	3294.72
16.64_443.7730n	16.6441	466.762	2255.14	3012.06	3999.13	5071.58	4985.37	1969.31	5508.73	2984.07	1864.66	1012.83	1447.72	2211.01	2246.96	698.81	1862.33	2276.07	686.682	4631.21	1412.37	2546.37	2060.47	2032.84	2494.06	2863.76	2211.89	1947.42	3267.05	3264.75	2520.85	2254.37	966.992	1660.06	3255.96	2456.59	1901.81	1632.45	1462.29	3058.51	3018.26	4782.97	494.447	2854.38	2359.94	1955.75
16.64_1068.5443n	16.6441	546.27	10677.4	15704.5	32076.6	27374.9	40633.1	13984.5	44526.9	7387.12	12338.9	4540.92	6187.11	12039.6	10088.3	4422.98	11309	5845.75	5418.25	33979.1	11403.5	12919.8	11867.5	16308.5	11482.3	23150.1	15478.7	14800.3	16554.9	29834.5	11378	11285.9	1649.56	9496.63	20702.5	16836.6	7890.18	7001.83	15513.4	16381	21773.2	38381.9	3703.09	13913.8	17530.4	9212.36
16.64_798.0611n	16.6441	821.05	4084.88	4538.72	8125.46	6683.03	11668.2	4201.47	11651.7	2688.32	4062.33	2569.85	2694.83	3477.55	4209.49	3171.89	4089.97	2988.61	2520.64	8693.6	4072.53	4348.95	4477.6	5712.07	3142	7632.56	4793.71	4205.51	4839.54	7691.99	4118.56	3758.64	1160	2809.19	6273.59	4333.68	3074.14	3681.92	4540.32	4279.95	5712.06	9390.99	3129.31	4743.66	5067.89	2767.92
16.64_773.1985n	16.6441	818.17	665.146	1123.94	1361.74	1505.13	2051.84	607.112	2040.44	212.126	572.153	210.77	267.806	430.556	563.545	125.812	604.557	260.132	192.053	1378.29	576.743	688.327	846.625	911.775	559.141	1227.95	971.53	629.5	1063.13	1407.46	414.324	568.314		488.954	1126.33	765.739	413.833	507.571	746.81	699.405	1277.11	1536.64	302.539	775.322	1279.99	206.35
16.66_625.3264n	16.6612	324.661	23906.1	26589.2	56848.5	38327.6	53147.3	22385.1	46948.1	51290	23543.1	19576.9	18422.8	34218	29045.1	26795.6	23426	17985.9	19598.9	51355	25478.5	26040.8	20896.8	30297.1	24753.6	20433.5	20242.5	20984.6	27405.1	26414.4	19402.3	43534.1	20828.6	22041.5	23450.8	21210.5	17170.3	20993.3	21366.9	37776.6	27132	31307.9	17255.9	22128.7	18407.5	31848
16.66_429.7216n	16.6612	493.737	2022.01	1802.95	7667.29	3455.96	4411.86	3672.42	4840.85	2871.43	1401.32	1233.81	948.275	4890.47	1930.37	3478.81	1576.4	1087.43	4648.78	5192.26	1653.14	3327.82	1383.36	2663.31	2404.31	1889.49	967.615	4889.44	1957.32	4435.88	3334.03	2241.84	270.876	1959.12	2315.17	3807.65	2997.18	467.395	4430.83	4716.04	1801.61	5512.55	430.538	3721.93	1273.7	4914.47
16.66_609.3645n	16.6612	610.372	47537.1	52663	144101	85196.9	128393	42044.3	114545	118751	46474.6	33819.1	29020.6	74718.7	61471.3	58336.7	47162.6	31583.8	38170.2	134180	44186.2	48492.1	39102.3	63971.3	48359.5	35416.4	30785.1	39244.2	55616.1	53246	35316	98317.8	35489	43369.3	49754.5	40809.8	29265.6	34335.3	40272.1	82108.8	53005.6	68834	32449.5	43685.9	30486	82983.3
16.68_292.1813n	16.6784	315.171	17496.9	24424	19429	25306.5	19984.4	17901.8	20517.2	21511.8	19544.3	19057.2	27029.4	20274.2	26876	29052.8	21497	24706.7	19055.6	19366.9	32181.8	18956.3	19821.9	19885.7	24791.1	21838.3	33335.7	26282.5	18897.2	24370	25685.4	22377.2	27117.9	17807.6	26306	18422.4	21447.4	29011	20911.8	21671.1	23940.8	38006.1	41469.5	19663.5	33439.9	17711.4
16.66_985.6541n	16.6612	986.661	155.936	2589.09	134.586	1306.89	478.622	511.477	467.027	2012.55	314.102	953.973	2448.19	641.634	2106.35	6062.76	1622.99	688.347	548.108		3511.88	732.624	802.393	757.368	481.066	804.005	2429.07	511.738	1082.93	256.962	615.955	1150.53	2793.47	2520.57	1782.3	865.602	503.881	1707.64	975.84	612.83	3309.08	51.9337	3550.07	421.808	2543.79	11026.1
16.70_528.6218n	16.6957	551.611	218.636	248.72	84.6364	473.894	261.095	91.5765	198.113	169.731	133.035	67.208	146.219	109.987	423.164	268.494	284.121	93.3845	176.84		306.629	104.965	88.6754	136.708	201.818	327.349	291.31	118.009	100.609	91.7722	142.38	54.4507	369.984	186.798	111.243	52.3063	226.943	168.725	178.242	222.2	443.583	154.82	70.869	238.734	130.314	113.499
16.70_1000.2057n	16.6957	983.202	29339.5	31906.5	30281	34861.3	32509.2	28568.1	29936.3	32069.1	30227.2	29297.3	32236.1	28082.5	32919.8	36954	33542	30368.9	28595.2	31076.2	36209.9	27589	32097.9	34058.4	30891.6	34532.1	35072.9	29557.4	29872.6	28182.8	27625.6	33532.2	32337	27861	33495.8	27824.9	28771	31382.1	27781.5	28461.1	32833	29431.9	28325.2	27707.5	32225.7	28462.3
16.73_347.0969n	16.7299	185.547	962.115	920.624	784.879	862.379	746.647	1108.97	736.28	756.176	872.341	1092.05	984.812	932.36	947.458	952.498	861.774	843.451	1039.97	700.922	817.852	1014.88	665.276	871.734	946.792	942.541	1047.77	974.905	1094.32	892.762	971.223	935.317	1159.3	950.471	758.427	964.805	1020.4	1110.82	925.731	965.025	1072.82	1007.74	1150.04	825.379	1040.63	1001.43
16.71_1090.5297n	16.7128	568.254	23438.3	28906.6	30522.7	32057.7	32171.5	24230.9	34323.3	23046.6	27550.3	20670.5	24437.6	24344.3	31700.4	28880	31730.7	23690	22771	29091.9	28193.5	25175	30367.4	31486.9	25544.4	31545.7	29029.1	29190	26437.7	30303.2	24414.3	28890.9	21570.5	23091.1	37146.7	28616.8	22440	23122.5	24076	24149.1	29845.7	40812.7	21387.7	24976.4	26085.4	23541.3
16.71_1074.5736n	16.7128	549.285	34812.7	37155.8	35526.9	42610.9	38608.4	28441.9	42120	35510.8	33375.3	32562.1	35454.9	30498.5	41703.8	45516.7	32634.9	37222.9	29026.9	37613.3	42745.5	33939.5	32072	33497.6	34887.8	34059.8	39317.2	29961.9	35084.1	31340.7	30111.1	33804	38260.9	31939.4	34137.3	29278.4	28903.9	36486.6	29075.5	31511.8	37535.5	33966.1	34043.3	30430.1	37786	30007.8
16.76_483.9881n	16.7642	506.977	2248.36	3570.73	2086.26	3460.57	2256.4	2274.92	2047.46	3385.64	2597.37	2909.58	3796.82	2129.68	4015.42	3871.18	2624.15	2222.42	2359.4	2009.08	4080.53	2216.55	2973.66	2873.24	3095.55	3167.26	3495.88	2022.8	2771.8	2321.31	2373.49	2779.8	4100.23	2811.1	2363.95	2069.13	2296.02	4153.65	2444.12	2089.6	3297.07	1921.06	4285.1	2223.74	3509.99	2525.18
16.80_952.5283n	16.7985	499.253	145870	171333	159833	179951	164497	131510	165419	177708	138100	142401	166657	138336	171479	186180	146019	155414	129686	162597	188243	126921	140630	148414	155510	148052	186290	132110	147622	138977	128965	147141	167364	141261	155135	132710	132570	165619	129335	140085	167247	142538	163462	132262	169784	132008
16.80_1127.7439n	16.7985	1172.72		163.896	70.0432	761.05		285.174		468.481	63.7395	245.979	738.77	80.609	1038.12	690.143			118.406		561.933	84.7247	51.0231	226.203	498.506	254.728	525.236	440.618	423.477		74.1998	67.1956	523.084	252.086	359.489	228.642	218.842	797.347	279.885	31.7994	448.738		281.875	757.158	870.867	382.009
16.82_684.8941n	16.8157	685.901																																								96.0389
16.83_490.3486n	16.8328	473.345	1.3206e+06	596810	623418	722466	1.49117e+06	377015	1.61092e+06	761312	1.17633e+06	597310	570648	438714	643169	651082	690055	1.67163e+06	525650	1.02073e+06	623513	1.01005e+06	1.11258e+06	612580	719943	639627	622381	476656	615656	684356	572425	682308	723284	589640	702917	373757	630745	596695	431711	589748	533348	395725	624498	617230	531565	464278
16.85_625.2523n	16.8499	335.615	5259.08	7019.34	4792.69	10692.3	6489.29	4393.88	10223	2416.78	8219.59	4191.69	5953.03	5343.77	7666.94	4377.71	8865.45	4239.26	5431.71	8716.98	6466.66	7011.45	7886.89	7982.31	7120.27	7312.51	6540.01	7800.82	6863.14	8631.22	5645.86	5914.1	1805.2	5230.91	8420.3	8136.68	4692.1	5705.96	5235.29	4426.32	10763.1	13925.9	3877.39	7739.17	3917.33	4803.9
16.85_751.2255n	16.8499	387.611	2947.3	3940.82	3852.04	7473.33	4670.32	2250.31	6454.55	3210.66	4140.89	1713.95	3169.82	3742.91	4345.59	1601.87	5463.37	1789.74	3078.3	6794.32	3123.56	3812.8	4874.44	5206.3	4540.44	4101.93	3328.56	4416.42	4118.5	5284.6	3392.25	3786.07	717.182	2716.25	4208.72	4583	2146.21	2886.41	3224.02	3006.02	7164.79	8992.46	1232.04	4781.7	1696.77	2909.82
16.85_474.2590n	16.8499	439.245	21971.8	26741.3	25123.4	27158.6	22159.2	24354.5	23473.3	27011.5	22094.3	26158	25807.1	24801	27223.8	29217.8	23817.8	25118.4	23887.4	23050.6	29958.5	22805.8	22927.6	24596.6	26527.8	25311.4	29637.1	24841.6	26025.9	24660.9	24282.3	24577.2	27751.7	24103	28708.9	24106.2	24444.2	25201.8	23952	26129.7	25592.5	31211.1	23905.7	23385.4	27032.8	24080
16.85_649.2804n	16.8499	632.277	1178.16	1522.65	1951.07	3211.82	1729.22	1428.53	4031.33	302.071	2512.51	1094.42	830.633	2417.51	2043.17	1135.73	3200.49	899.584	2061.84	2992.26	1281.81	1920.67	2881.13	3471.79	2046.78	2756.07	1087.45	2779.05	2013.85	3501.63	1610.6	2426.92	89.3944	1467.43	3026.67	3261.69	1377	1129.78	1843.99	1609.53	4039.97	6412.65	537.057	2306.95	453.119	997.703
16.85_482.0577n	16.8499	546.073	39.3205	29.8998	152.192	186.951		171.202		161.874	66.012	96.4886	112.546	57.3141	234.278	94.6996	169.486		256.748		54.5196	317.385		98.9388	33.6503	180.317	94.5304	158.657		74.547	275.167	81.6129	242.158		174.446	136.349	185.625		274.373	146.512	207.199	0.0825032	296.323	149.342		143.064
16.87_344.2071n	16.8671	327.204	48282.4	20599.6	23210.3	26359.3	53284.6	16896.9	64977	21970.6	44561.9	18979.3	21539.5	18024.7	22819.7	23306.4	17826.8	63413.5	21381.1	38081.8	21905	26918.7	28934.4	17419.2	21111.3	17446.4	22263.8	20555.1	18791.7	27334.3	20297.3	17503.1	22988.1	17900.4	23747.1	17282.1	24505.7	21529.2	18030	26527.3	18827.8	22798.9	24248.1	21565.7	21003.7	19269.9
16.87_516.3641n	16.8671	517.371	1.68466e+06	439325	751457	568623	1.94557e+06	448640	2.19406e+06	501962	1.57622e+06	413293	436105	521916	497784	515472	506385	2.12079e+06	653322	1.34972e+06	493653	1.207e+06	1.05988e+06	453456	494654	474396	486004	599803	431278	915946	671302	502293	534978	410909	545984	446521	815938	454514	533708	690459	420997	505922	488440	733465	417037	573243
16.85_485.7901n	16.8499	530.761	692.93	973.481	273.158	981.272	597.772	462.916	1382	727.59	1219.18	566.637	688.585	706.929	1032.39	238.329	1231.77	839.043	445.673	1555.54	601.914	891.317	1060.67	766.641	1062.95	542.359	138.588	714.322	1546.84	1190.32	203.734	533.282	138.857	623.37	818.611	717.489	520.449	1089.06	362.583	571.117	393.523	2594.4	696.242	754.419	370.433	501.237
16.88_758.5371n	16.8842	781.526	609003	563961	285510	792130	639930	226556	840411	458414	570403	366314	366339	265099	749440	435278	334276	991640	257499	486847	328436	436159	404156	301397	559778	353760	356629	245508	320263	293684	312787	302842	748282	394139	303496	292680	284664	480580	234002	298015	609884	306544	364982	345926	657276	246006
16.90_622.4255n	16.9014	605.422	1.4493e+06	400950	649856	496116	1.67382e+06	395526	2.08568e+06	426901	1.42671e+06	359463	407531	466014	474075	522345	457314	1.87375e+06	588378	1.22158e+06	475270	933066	736181	401247	451586	401245	442243	544589	394082	809178	562459	437941	451483	359481	460675	400725	724711	396472	471776	563759	385437	479628	450712	620782	376842	507996
16.90_858.5004n	16.9014	881.49	181540	280203	314412	311043	185368	233734	182220	265022	214656	288634	337129	252639	350778	402121	320076	170453	272670	248100	316922	214258	238036	321878	276735	323682	326959	276336	298777	265535	213225	299474	280337	295254	301879	237270	274564	333345	251154	214761	288392	284669	286112	215773	280919	274890
16.92_362.3031n	16.9186	385.292	132725	194324	117714	168881	148161	114913	143488	216839	125665	186789	182622	114227	159920	161413	203385	148286	115417	117282	168649	125332	203417	186971	204402	193355	145452	110593	181678	115089	119258	196563	156502	169970	199017	112604	113342	160748	111332	119930	171941	113028	183213	120385	166089	113535
16.92_893.5218n	16.9186	876.519	20985.3	15192.4	82148.6	15375.1	11479.5	29414.1	22193.1	14204.6	17639.2	11741.5	14979.6	42555.4	34721.9	34648.8	12211.8	18470.2	68219.6	15478.3	18397.3	12833	13570.4	15262.6	34185.6	11406.1	16235.6	58803.2	24166.6	107061	19161.5	10645.3	13121	18158.6	17115.1	24545.8	95638.4	18228.3	46023.5	13229.3	17960.3	41068.1	13019.2	16079.9	12561.7	59573.8
16.94_708.4937n	16.9358	753.465	203435	87154	100892	106770	241136	72154.6	322355	89062.8	196661	73344.2	96171.2	80166.6	111671	136937	87805.8	287669	91865.6	171324	112963	115713	105956	78759.1	83859.2	80210.5	110265	84592.8	72590.7	113241	86389.2	88548.8	106495	65571.3	94839.5	69054.9	105293	95103.3	78644.4	91002.2	83296.9	88435.1	101324	92930.4	88118.7	84798.1
16.94_687.5134n	16.9358	688.521	555753	199638	297165	266540	602010	163382	782187	241184	536880	158945	199442	215775	240450	309216	184133	699552	234425	509264	256605	299085	254054	168925	201849	155443	252455	207820	177130	294193	207224	213808	247622	155311	181791	154020	276873	197218	190295	222781	199528	181329	215965	227497	190145	215616
16.95_775.5671n	16.9529	776.574	275640	156272	136971	206347	300712	100664	387197	178569	255477	120299	179504	109087	196486	288480	121517	365413	122390	235768	237933	175232	145687	108281	152373	114032	223483	119568	138228	152586	115879	115872	207463	126804	116130	94276.9	146616	182966	109063	118111	163442	106835	174690	122645	163697	115847
16.97_678.3892n	16.9701	362.184	48474.7	63611.7	54327	72002.5	52911.7	47236.6	52448.4	60633.2	49033.1	53114.5	59908.6	51080.3	63686.2	73465.9	53651.4	49912.8	48447.7	55023.7	68789.6	45732.4	50593.5	54837.4	60232	54429.5	68637.1	49035.3	56662.5	50419.1	46960.2	55279.5	65143.2	45918.1	55879.4	47135.6	48520.8	61802.3	47489.2	50833	61157.3	55764.5	62695.1	48196	62248.3	49651.8
16.97_738.2644n	16.9701	721.261	1393.75	1553.29	918.337	1517.49	1851.99	1705.29	1178.91	1615.69	1275.42	1288.64	1749.41	1227.16	1889.74	7364.49	1630.19	1889.79	1304.35	1166.41	13667.9	1854.19	2008.55	1515.96	1289.61	1283.42	1670.9	1489.82	1347.43	1142.8	1724.63	1780.11	1938.41	1455.51	1310.12	1391.22	2295.59	1549.7	1902.1	1256.26	1524.83	1387.62	1022.21	2018.83	1415.33	1716.83
16.97_802.5640n	16.9701	825.553	138651	66441.9	69428.3	84571.1	162324	46603.4	209146	70805.3	134319	53571	70821.4	55832.4	85208.8	127482	61821.3	189616	65271.5	115783	99728.5	101774	74983.8	57128.7	70417.9	55562.2	83287.7	60071.9	58322.7	80214.6	63265.1	60271.7	92120.6	56792.1	59803.2	47412.4	78873.8	67824.4	54643.1	61492.4	67628.7	60570.7	92091.2	62581.1	71934.8	67853.8
16.97_854.1937n	16.9701	918.21						62.8875								657.723					2655.55
17.00_1072.6237n	17.0043	1095.61	3088.48	3902.47	2652.71	4129.71	2663.89	2596.1	2500.66	3687.24	2694.35	3205.37	4091.92	2400.9	6986.71	9191.92	3447.52	2662.98	2620.35	2821.75	5269.3	2038.89	2934.57	3132.33	3623.81	3156.5	4978.25	2932.74	2927.28	2573.07	2537.59	3435.69	5116.26	2656.05	3119.4	2639.22	2361.15	3661.75	2966.46	2772.29	3216.49	3064.91	2575.38	2799.79	3534.19	2395.94
17.00_1089.6510n	17.0043	1090.66	621.141	752.397	626.762	818.487	342.549	468.705	417.866	1145.13	402.898	570.117	831.282	541.358	2850.69	3244.55	900.024	568.23	735.173	352.638	1428.58	360.031	537.172	539.962	745.678	664.682	1548.37	650.231	471.643	177.068	544.79	1042.44	1527.23	973.928	914.409	623.508	546.118	1162.44	565.373	603.813	901.707	867.533	627.146	489.02	639.454	641.063
17.04_462.6994n	17.0386	445.696	1675.08	2044.63	1325.85	1363.41	1564.94	79.1332	2545.25	989.043	1532.13		119.661	1091.36	61.8159	153.575	478.781	1946.57	67.4463	2234.72	468.517	880.846	327.633	231.672	189.205	65.7833	437.02	378.107	128.902	132.083	242.815	730.508	0.0602744	39.7548	1398.52	311.718	22.8742		52.7354	1399.84	1661.43	3057.52	138.572	483.234	469.139	620.91
17.04_846.5911n	17.0386	869.58	47167.2	37184.8	28243.2	35396.6	58661	20651.3	69617.7	50890.1	51127.5	33803.3	59387.7	23888.5	40662	62361.3	41782	63913	28121.4	48024.1	44534	40761.2	29657.9	35358.5	46851.3	34868.4	35822.1	23220.7	38292.4	32317.6	25939.9	32788.9	32070.8	39194.3	31338.8	20466.9	36674.3	59855.8	23747.5	24983.3	40169.1	28309.5	71677.1	25130.2	46441.5	24783.9
17.06_558.4435n	17.0558	581.433	58661.7	42115.6	44405.5	42383.4	65586.3	32796.8	78093	42665.3	57671.6	33799.7	38997.5	36775.3	44394.3	49327.8	35890.3	69843.3	36844.2	53098.7	45263.3	42418.2	41706.8	36975	38730.5	36688.8	43755.6	37357.6	36331	43848.7	36097.1	37386.8	43803.2	32384.4	38773.3	36266.9	39847.3	39340.4	34868.4	37723.7	40244.3	38169.5	37953.1	37077.4	42042.4	37556.9
17.09_292.6532n	17.0901	293.66	722.089	1414.8	855.098	608.165	1078.4	530.818	943.656	164.598	1164.6	907.771	708.37	851.973	554.673	99.9481	1198.45	613.984	532.163	777.92	1091.02	514.101	934.031	1335.79	1127.47	1500.88	979.027	963.278	678.695	1239.87	874.926	627.154	135.434	731.839	703.26	1272.44	505.162	509.357	1063.27	674.52	946.966	1432.43	248.544	1172.08	725.078	549.428
17.11_285.1956n	17.1072	349.211	8365.53	11511.7	10884.4	14121.9	9802.78	8201.86	8680.64	10342.2	8405.1	8930.32	11706.8	9183.68	14099.9	13123	8934.29	8973.06	8896.91	10392.5	13163.1	8920.16	8658.3	9320.79	11506.8	10002.4	13966	9110.36	9445.9	8571.78	9086.84	8980.71	12523.2	8024.98	10390.2	8416.44	8701.8	16613.4	8457.69	11553.1	10566.3	10357.9	35798.6	8987.78	10692	8356.34
17.09_1158.7005n	17.0901	1181.69	1520.46	2325.96	1984.17	2445.86	1091.05	1352.28	1397.54	2220.83	1315.52	1577.66	2825.38	2037.35	5906.05	6813.31	1906.75	1296.61	1957.46	1503.15	3702.88	1224.59	1656.16	1517.12	2359.9	1743.9	2338.83	1962.94	1958.72	1612.44	1607.72	1749.05	3378.77	1595.91	2195.41	1013.79	1638.85	2219.92	2314.79	1518.77	2991.5	1939.9	1584.69	1290.37	2416.48	1902.67
17.12_381.8377n	17.1243	364.834	2949.25		600.582	6385.29	919.605	2930.25	1879.8	4.24258	1463.56	4120.76	45.7566	821.665	376.66	70.8494	4220.74	899.052	709.969	2700.44	14.0441	263.934	3017.87	5749.38	94.3471	3735.06	142.749	819.726	31.5067	1080.34	539.557	1160.68		230.136	1725.58	900.778	1395.59	0.210538	772.893	1658.98	1.95586	931.549		698.17		649.115
17.12_417.1440n	17.1243	462.115	5222.23	7190.29	12870.2	9362.97	8923.51	5515.25	8094.81	8888.39	5304.08	5624.5	6037.47	8101.84	5712.92	5804.7	5780.7	5951.8	6037.36	11720.1	6976.45	5364.61	4935.31	6288.85	7535.03	7200.42	7768.43	5642.75	5041.94	6081.63	6089.23	6191.99	5213.21	3714.12	7643.65	5900.92	6212.14	5790.24	5829.65	8784.18	5269.5	6513.24	9469.71	5422.05	5773.12	5460.09
17.12_422.0780n	17.1243	423.085	2121.69	3472.66	3403.11	2963.04	2753.47	2425.86	2234.34	2365.22	2466.9	2468.35	3167.4	2994.52	2879.66	2371.23	2388.62	2587.93	2473.64	3208.46	3348.7	2456.23	2274.67	2600.08	3671.64	3223.07	3963.89	2078.68	2553.28	2737.12	2982.63	2059.95	2769.63	2064.58	3562.44	2139.54	2820.66	3482.19	2384.73	3874.35	2814.6	2863.57	5530.14	2093.51	3016.98	1779.25
17.12_735.3686n	17.1243	736.376	498.891	506.443	7308.45	3217.8	3880.68	158.066	4060.12	3520.35	85.9066			1479.42	172.703	13.9078	125.516	20.1392	21.4234	6211.66	19.7051	17.665	1.81336	253.103	5.54028	137.641		0.642519		26.2402	10.4146	1184.17			0.796802	75.7966	3.28579		11.0802	345.492	3.04232	16.7108	9.78043	493.852		803.681
17.12_956.6299n	17.1243	957.637	11438.7	34161.1	13763.3	23556.4	12857.9	13908.4	11283.4	27204.7	10143.1	21171.3	28592.9	13774.6	27239.8	42968.5	18457.4	10733.7	14192.7	12841.5	34520	16921.5	14832.7	17314.7	17073.5	17617.1	33670.1	13911.6	16115.7	12024.2	12942.9	17041.7	25487.8	21546	17080.3	14498.3	21431.1	20696.1	13068.2	14724.4	28704.2	15537.8	39108.6	11952.7	28960.5	13147.5
17.16_264.2456n	17.1588	265.253	7771.38	11702.7	7797.8	12574.4	7367.85	7847.74	7199.51	11146.7	7591.23	11539.2	12014.4	7723.07	11882.1	14896.5	8736.58	7412.52	8100.37	7392.26	13083	7599.93	8412.8	8869.66	11321.3	8903.27	13818.3	7927.29	11626.7	8000.86	7883.82	8527.53	13105.7	10631.2	8682.31	8032.84	8181.8	11598.4	7942.45	7716.01	12259	8069.96	10306.5	7976.56	12209.5	7966.81
17.14_1044.6731n	17.1416	1045.68	3151.6	7041.54	2899.74	7964.67	3189.37	3118.83	3055.98	4966.48	2686.61	6213	5794.17	2896.29	16110.3	26672.5	4553.32	2993.26	2872.25	2245.37	15007.9	4885.65	4448.98	4280.23	4571.98	3997.02	12863.6	2600.94	4437.69	2633.31	3248.7	3826.09	11452.7	4382.12	4785.66	2986.41	10404.9	8843.09	3110.12	3836.16	5793.83	3198.5	15648.2	2907.1	5617.45	2992.37
17.14_618.9387n	17.1416	641.928		23.0963												58.2806	52.7311				116.985						5.28297										462.172						675.901
17.19_986.6200n	17.193	505.308	78207.5	66470.5	47107.4	76128	135388	31029.1	125430	86550.8	67278.3	68449.7	59895.2	39912.3	65865.5	63731.3	90750.4	107235	38455.7	66440.9	58486.6	48205.4	109203	75927.7	80312.2	73995.9	60124.4	35862	67541.2	43668.8	38091	95749.9	63688.5	66311.6	89301.3	32169.2	40315.8	62599.6	33564.7	41716.1	57918.2	37482	62785.6	40703.2	58612.8	37876
17.12_675.0759n	17.1243	698.065	298.34	87.0452	336.074		318.307	441.57	137.038	107.113	515.95	284.191		287.42		284.608	447.662	396.213	456.333	621.471	203.644	355.836	346.71	599.967	293.277	687.639	248.674	268.772		355.958	596.263	203.807	246.28		814.394	446.246	563.864	84.5071	413.587	824.937		444.201	500.898	159.502	187.078	168.192
17.21_514.1651n	17.2102	497.162	31774.6	39866.8	29936.1	32039	30758.5	30750.7	30775.9	32072.9	30698.8	43360.3	37603.5	32924.9	35867.1	34228.5	36215.2	45097.5	28202.4	31290.3	53783.3	28369	34828.8	33015.9	32161.3	41064.5	58584	32117.2	35727.5	35061.6	33817.3	33027	34284	29476.2	55285.9	37148.9	33620.5	39269.6	36862.3	30090.7	37861.9	29298.8	32035.1	29936.9	38014.5	28783
17.21_688.1095n	17.2102	653.096	500.442	926.016	436.874	829.903	635.337	755.586	685.845	640.924	787.994	1077.91	800.226	809.342	1019.64	902.814	994.963	954.278	398.401	524.034	1048.43	571.265	910.973	828.522	679.634	1032.9	1793.53	522.036	925.078	748.763	723.789	741.723	1152.65	358.672	1101.56	981.281	481.008	1340.63	895.346	473.401	1088.91	870.764	860.768	838.624	867.171	581.756
17.21_736.0636n	17.2102	781.035	2045.56	3943.98	1183.61	3013.61	1424.17	2546.03	1303.34	2306.34	2201.2	2963.79	4815.57	2204.16	3715.82	3687.37	3005.61	2117.28	2275.67	1047.83	4196.88	3412.66	2489.82	3753.04	2858.2	3779.67	4024.45	2228.75	2820.72	2378.72	3083.24	3336.83	4035	2438.8	3987.27	2688.95	2757.66	5049.2	2404.98	2195.73	3895.89	3031.21	4198.1	2593.09	4995.13	2851.41
17.23_1032.6797n	17.2273	1015.68	34205.4	79812.6	49432.5	131797	28746.6	39913.2	26707.2	85590.5	36247.2	59266.4	101717	46157.2	197600	291522	54503.5	28581	38127.2	46549.8	182162	59282.6	44849.9	57759.3	69427.7	58916.2	222595	38369.8	63457.1	39006.9	35422	53905.8	149985	65826.4	55737	41416.7	39078.6	120308	38953	37245.3	88000	47931.8	108215	37055	92386.1	39757.5
17.26_1318.6809n	17.2559	455.222	11683.1	14001.2	12329.2	15354.2	13023.9	12043.2	12715.1	14274.8	12062.9	12748.1	13020.4	11832.2	14600.1	14741.8	12511.6	12599.1	10697.6	13147.5	16083.3	11176.7	13302.8	13315.6	11804.3	13106.1	14944.7	12035.2	15097.4	12254	10913.5	12392.2	13431.9	11622.8	14012.1	12000.4	12252.1	14467.6	10963.1	12369.3	14427.1	13036.6	14805.3	10600.7	13935.3	11637.9
17.26_1302.6995n	17.2559	663.348	12984.4	17431.8	12851.6	18472.3	12169.9	12644.6	12229.5	15552.1	13456.1	14323.9	16537.6	12295.4	18381.1	20170.1	13826.2	11787.4	11828.5	11487.3	18233.2	12144.7	13919.3	14397.7	14916.2	14482	20019.3	12160.1	16096.7	13110.8	12122.2	12922.9	17921.6	11962.9	13129.3	12759	12165.4	16500	12984	12583	16878.5	13416.8	13783.3	11567.8	16771.1	11982.3
17.26_942.5946n	17.2559	943.602	1593.85	267.36	711.393	3144.6	3098.57	1142.19	3704.39	516.939	1429.44	707.358	644.282	1136.74	1681.29	8606.69	613.262	2304.54	352.55	1015.23	12586.5	3554.42	1183.13	807.719	368.803	985.216	2847.2	965.413	340.467	731.449	2125.93	962.431	1851.41	1457.17	749.632	2237.62	157.509	824.852	909.812	1283.41	114.92	1654.49	1210.11	2307.46	915.98	1062.2
17.27_456.2567n	17.2731	439.253	66619.5	76435.5	82452	85414.1	80706.6	58509.2	85867.1	77528	62706.5	67306.4	68207.6	68459.7	74231.2	73073.4	67737.1	77883.5	67213.5	80812.3	78493.4	55117.2	61969.1	71494.9	72036.6	72139.6	76975.2	63238.5	66547	72399.9	59887.6	67115.4	68897	57508.8	68640.7	58688.6	68258.4	67756.9	60799.5	62562.5	69210.9	70853.2	63565.7	59228	70506.5	65249
17.27_734.1055n	17.2731	757.095	2504.94	2500.81	1704.13	2433.36	2413.44	2346.36	1662.06	2283.05	2589.44	2528.53	2924.22	1848.86	3329.81	3171.14	2985.33	2732.46	2400.69	1463.62	3334.89	2463.43	2757.19	2959.4	2534.71	3227.62	3781.87	2685.24	2666.39	2335.45	2522.3	2093.42	2924.35	2184.79	3288.84	2269.91	2214.26	2590.95	2377.88	2106.79	2885.54	2049.79	2651.49	2239.13	2604.83	2243.42
17.27_934.5807n	17.2731	917.577	1792.15	723.604	975.929	1120.21	4476.39	485.347	6592.5	452.81	2316.34	365.256	920.13	1211.91	955.947	1000.26	57.4032	5335.48	541.138	1160.56	1502.32	5630.79	432.744	202.913	393.249	269.733	622.399	515.284	76.4317	824.582	462.011	213.375	584.096	180.885	287.413	720.293	523.291	564.67	524.159	623.37	246.475	759.464	431.652	338.541	270.426	570.338
17.29_1012.1677n	17.2902	1013.17																																3212.5
17.29_1036.1100n	17.2902	1001.1																																2319.45
17.31_572.1459n	17.3073	555.143	11672.8	12527.2	7451.11	8659.84	9254.49	11181	10561.2	6992.96	12357.7	13644.4	10324.4	10737.4	7939.98	6155.56	14299.7	15612.5	12031.7	6468.81	11513.5	9169.85	14139.2	13837.4	14604.6	18704.6	14819.5	14670.5	12805	13390.2	13306.4	12012.3	8955.62	10611.3	19163.6	13196	13177	13283.1	12760.1	12119.6	9702.29	12850.5	9181.72	12905.5	10966.7	11568.8
17.27_1141.2204n	17.2731	1142.23																																3648.69
17.32_895.3019n	17.3245	459.649	17118.3	11803.9	33820.1	19105.7	24471.3	9808.1	18687.6	30190.1	9668.96	7797.52	6868.04	30848.4	10624.3	8559.67	7246.13	7440.51	8918.99	36526.7	9369.7	6783.16	6942.61	8364.12	8863.91	6223.88	8180.61	6052.63	7899.05	7075.92	7307.8	32553.1	9271.98	4600.35	6284.41	6352.33	6197	5836.62	7390.27	19384.8	10643.6	9949.93	9071.53	13458.8	7632.76	16757.3
17.32_698.1956n	17.3245	743.167	5490.03	6112.72	5599.82	6339.14	5539.46	5447.84	5213.97	6413.28	5997.83	6359.41	6715.59	5921.14	6266.36	7143.35	6866.61	5920.73	5476.23	4911.13	7496.24	5482.76	6447.91	6450.57	6757.45	7572.4	9216.32	5970.39	5990.46	6020.08	5421.38	6786.61	6871.96	5848.71	7472.68	5922.29	5923.02	6305.73	5137.53	5681.02	6400.55	5783.68	5903.04	5411.74	6384.69	5490.14
17.32_919.3196n	17.3245	964.291	727.897	597.239	4714.98	3548.98	2766.28		1167.17	3912.53			610.908	4056.23	1293.85	5458.27				5550.76	5102.23			283.756		114.375	1802.25		100.953	12.9483		5391.53	2915.21	587.49	120.655		8.69876	1180.81		1666.97	385.543	60.9771	315.795	424.741	492.097	1034.69
17.32_945.2927n	17.3245	990.264	766.602	112.814	3478.22	675.872	1732.72		367.497	2548.55				2943.89						4155.42	58.3144						127.321					3174.01	43.2865					15.6623		765.756		61.2205		362.655		466
17.34_1202.6480n	17.3417	613.322	94403.7	111655	105830	116379	98302.4	94021.7	96979.4	102043	92167	95822.5	107075	94801.5	193723	178311	100139	93698.4	103057	91607.8	131706	118767	94901.9	100348	112263	100415	122601	101983	110062	121278	92307.3	101468	157421	99099	102498	94270.8	125736	104536	95231.7	90104.7	113202	102530	107537	90966.2	128317	95874.8
17.32_727.3500n	17.3245	728.357	7490.24	4725	23043.2	9467.05	14269.1	4018.26	10412.9	17404.7	2952.41	621.397	103.794	19253	3221.3	809.298	1945.24	891.461	3097.48	25685.8	382.945	1989.33	1441.52	3482.24	2013	1237.79	421.132	423.799	1457.61	1562.96	681.263	21412.1	1203.04	409.18	1206.97	673.727	1362.18	274.583	1507.37	12501.1	1608.39	3543.61	3049.29	6091.71	534.481	8027.32
17.34_1186.7193n	17.3417	1187.73	23791.8	42941.8	33176.6	43049.5	25579.1	31713.5	24488.1	40035.2	29279.3	37615.1	39062.3	31536.7	71147.9	74196.8	38567.2	25880.9	32660	30962.6	44655.8	28226.5	30921.8	38483.7	36725.8	39576.4	55063.4	34319	34895.1	32541.2	30905.9	36619.5	42039.9	32038.2	37669.9	32761	29849.1	38421.8	31971.2	30443.3	43842.2	38084.1	37644.7	27873.6	46662.1	31924.9
17.36_321.3316n	17.3589	344.321	70.829		135.467	1618.14		296.59	437.439	81.3694	79.5442	173.846	2961.08	285.645	1886.85	399.058	233.566	51.3478	381.779	36.9538	236.689	271.461	103.012	231.277	385.847	250.79	5831.38	392.123	151.569	259.417	290.324	71.1597	2534.52	340.32	369.365	402.562	364.502	60.1693	355.954	324.464	1065.69	278.862	656.649	423.552	279.916	414.202
17.38_613.4772n	17.376	614.484	1.28574e+06	421106	604529	553924	1.88853e+06	386767	1.99424e+06	468069	1.17367e+06	366255	446765	428447	487478	654240	405788	1.71575e+06	564066	1.03588e+06	554877	544286	698698	371321	451684	359770	542132	527324	399383	709858	485591	399285	551739	368359	428365	379385	695929	450511	473871	500675	428744	404847	400985	524083	432401	501046
17.34_813.3362n	17.3417	858.307	2094.05	562.77	10660.3	2643.5	6519.85	659.248	4039.75	6336.94	729.896			7994.9	488.154	2.07058	303.893		325.012	11500.7		98.6134	157.176	551.357	469.116				87.4641	88.807	170.677	9482.08							152.702	4404.41	393.486	758.344	152.679	1985.26		2683.13
17.39_905.7400n	17.3932	969.756	28011.2	77814.8	33745.8	34342.1	13966.8	13377.1	24119.1	96098.1	33486.5	65283.5	58580.4	20656.6	53811.9	82832.3	50123.4	13423.2	17440.4	28682.9	91182.8	5281.6	51794.3	65329.3	100585	62154.5	61996.2	32669.2	75393.6	37637.3	11213.9	60604.3	45277.1	66140.8	37771.5	11406.3	34176.1	84932.5	31549	3968.62	73469.8	10686.4	72936.3	5278.51	55223.2	22674.3
17.41_332.1453n	17.4103	315.142	15928.5	16533.1	13686.6	21612.5	20547.2	14652.4	20966.1	15491.8	15618.1	15445.5	18268.4	12679.6	19830.2	18935.3	14787.4	19889.1	13508.3	15373	19133.2	13787.9	15621.9	15270.1	15504	15421	19737.6	14539.8	15231.6	17293	13351.5	14252.6	18017.4	14987.7	16612.2	14437.2	15518	23625.9	12928	15069.9	17972	15318.7	26059.6	13040.1	19322.3	12995.2
17.41_304.2275n	17.4103	327.217	73821.5	54211.7	49165.7	59840.8	117457	39601	120285	57443.7	67749.4	52133.1	54709.7	40761.5	55932.6	62476.7	48855.7	102684	44006.1	62902	57754.1	47227.9	60442.1	45706.5	56952.3	46812.3	60023.5	42741.2	51766.5	49782.3	42059.6	48247.9	60036.2	51611.3	50393.9	37570.2	47752.6	57379	40019.4	43706.8	53960.8	39272.4	61877.6	42703.6	54193.8	41201.1
17.41_871.6658n	17.4103	872.673	50422.7	59361.6	71425.9	66537.3	81829.4	50612.3	74385.1	53082.3	57630.1	107525	90354.8	57813	60459.1	102683	97897.4	66025.5	55136	54358.7	83999.9	67406	54971.7	107983	50113.1	106472	106191	52456.7	100262	50407.1	47520.8	70531.4	100138	121013	59999.5	46646.1	61814	86260.7	53437	50808	65392.5	60107	80804	45639.8	60240.5	46531.5
17.44_438.2980n	17.4446	483.269	49361.7	53316.2	42176.6	59449.3	52710.9	40965.9	52780.3	53239.5	43652.2	45300	56042.7	38890.1	53919.9	61125.4	51307.5	56042	40380.5	41944.5	64066.4	41593.5	49256.2	48064.4	51722.9	48644.3	65179.5	43164.7	49556.8	42721.5	41230.1	49219.5	57911.7	43442.4	52544	41204.2	42887.9	53886.6	41187.5	43534.7	56503.1	46240.8	55289	39704.5	64453.4	42293.4
17.44_484.3013n	17.4446	467.298	89765	129214	104171	138645	81982.2	96095	80614.8	125388	81470.4	114014	124106	100096	123983	138280	107220	82996.6	93712.4	92750.7	143194	75416.2	96848.4	109758	117527	111381	147385	95535.6	113556	94641.2	91458.2	103808	139139	102830	104267	94259.6	94224.5	126783	95077.6	92213	130495	100512	113435	90146.6	131970	95358.5
17.46_1102.5993n	17.4617	563.298	47352.3	55055.6	52412.8	61579.1	44783.5	45675.9	45566	54814.4	45303.9	48996.5	56029.1	49729.3	72343.1	86323.9	50486.7	47986.9	46460.5	50243.7	72566.2	44365	47172	50853.1	52970.4	51147.4	83167.3	47088.6	47975.3	46656.6	47243.5	50870.6	63458	39330.1	51318.9	44844.7	46576.3	58143.7	45144.7	48263.5	56421.9	52683.5	57081.2	45205.5	58352.4	47285.7
17.32_485.5803n	17.3245	549.596	314.206	271.291	1711.55	743.749	779.056		317.589	2011.7		75.8071	82.8773	2063.3	90.2254	109.192				2040.63					291.424							1830.79	161.334	80.4501						897.265	187.861	120.311	395.681	391.821	92.5845	434.879
17.46_778.4450n	17.4617	801.434	115.782	309.353	40.653	350.342	5.95192	154.922	57.2579	137.28		222.463	0.583988	267.044	8902.84	8494.57	503.112	100.338		210.187	202.911	1704.2	387.29	480.826	22.67	132.381	3747.7	114.092	10.1226		100.109	226.777	23.1903	2.45549	619.739	218.653		25.4579	125.633	486.171	120.836	487.653	38.6417	342.504	149.616	262.987
17.48_275.2547n	17.4789	160.617	35042.9	47923.3	31550.4	53673.7	34755.5	32370	35711.1	46927.4	34369	45438.4	52231	31125.3	50587.4	71568.9	34532	35603.2	32365.7	32729.2	56712.5	47441	34630.5	34152.8	46009.9	34402.8	55573	32478.2	46543.3	33720.3	33195.1	36180.3	56387.9	43945.6	34265.2	32244.6	33668	53664.7	31908	32136.7	49187.1	30109.2	57873.4	32447.4	51537.2	34074.9
17.48_222.1996n	17.4789	205.196					25.9209									38.4707			23.604				0.344393	23.3917				26.3257
17.46_1148.6107n	17.4617	1171.6	3596.53	3793.11	3566.82	5096.32	3008.65	3461.98	3231.39	3629.62	3860.63	3745.71	4247.01	4146.44	5560.2	5859.7	4263.03	3354.44	3462.67	4019.98	5391.15	3119.49	3737.65	4554.83	4745.4	4201.96	4243.72	4117.61	4419.05	4161.39	3964.46	4884.9	4802.62	3172.41	3967.59	3546.07	3742.72	4583.36	4108.21	3596.24	4421.98	3725.95	4314.29	3604.8	4439.91	3035.08
17.48_451.2194n	17.4789	496.191	30047.5	34700.1	28627.7	36386.8	30516.2	31430.6	28625.2	31930.5	26645.9	30705.3	34709.8	28115.9	36499.2	44497.4	35561.9	30413.1	30250.3	26462.6	41771.1	33316.8	34303	33789.7	30270.7	33891.5	35700.7	31233.3	32074	31066.2	28849.8	35565.7	40371.8	29847.8	36656.4	32039	31238.8	37030.2	31795.5	29570.1	34685	26863.2	34630.7	29541.6	33841.7	32651.6
17.46_1086.6384n	17.4617	1109.63	187642	268246	230382	343275	178058	206706	177196	253533	180213	223289	271166	226643	494787	559456	228866	182612	210038	211636	395697	251552	208045	247295	247571	247253	415318	206795	229755	210541	207941	232387	379043	218769	237729	205702	205913	276150	204758	211240	269689	238997	282159	200814	279337	205458
17.50_776.2100n	17.496	400.103	273.34	139.332	127.315	64.763	49.3768	140.677			74.6016	158.961	44.6785	153.305	106.683		48.6109	103.184		91.1586	125.238	56.1423	34.963	42.3884	116.524	70.4636	3451.17	95.2737	168.381	288.519	144.862		178.809	92.5418	97.4367	67.0559	139.115			65.3096	102.409	137.515		165.888
17.51_693.2128n	17.5132	369.596	10845.4	13812.9	11252.9	15061.2	10566	10557.5	10325.7	13897.6	10558.1	12982.5	14045.5	9843.16	14184.5	14241.3	11353.1	10797.2	10645.3	10175.6	15695.1	9757.5	11049.4	10934.2	13486.3	12010.7	15062	10605.1	12818.1	10614.4	10461.6	11546.1	15446.1	12086.7	11120.6	10682.7	10561.3	13476.2	9877.01	10103.7	14154	9458.71	13434.3	10161.7	14093.8	10417.2
17.51_698.1945n	17.5132	743.166	7503.26	7301.14	6302.81	7942.13	8342.31	7223.25	7539.33	7370.31	7279.02	6748.71	7543.47	6518.52	7520.84	7212.49	8260.21	7285.11	6798.59	7155	8904.03	6259.47	8217.6	7998.51	6794.67	8254.57	14398.8	7291.08	7138.99	6952.46	7218.28	7830.82	8356.2	6691.14	8228.94	7545.29	7113.95	7523.64	6241.55	6550.91	7795.41	6238.78	6794.71	6648.62	7528.03	6966.12
17.51_1038.2068n	17.5132	1102.22														359.561					18.1759	23.3568			12.8938		27317.5				61.0635		1.04959
17.51_934.1016n	17.5132	899.088	4942.72	5398.33	4825.58	6392.66	5201.74	5180.17	4518.43	5843.03	4923.66	5755.46	6843.64	4492.46	17190.6	15587.7	5641.14	4855.82	5590.05	4806.93	5933.49	8981.08	6091.15	6055.39	5104.63	6216.8	16644.9	4398.66	5480.66	4488.1	4225.38	6284.59	6472.36	5713.88	5886.54	4783.1	4760.67	6414.5	4491.31	4820.56	6520.55	3396.51	5885.61	4568.09	5701.41	4534.46
17.55_594.4218n	17.5475	320.2	4508.26	8156.22	4098.9	5291.13	5725.78	4520.88	6106.26	4845.42	6422.8	7010.26	8018.2	5957.53	7559.26	6606.03	6790.71	11022.8	5551.61	5376.48	9510.37	6089.18	5173.23	5614.81	8751.01	7953.21	11680.2	10353.5	5414.52	8769.3	9485.51	6061.5	5028.59	4184.68	11897	5909.44	6870.47	6478.97	8430.28	7064.17	6970.35	17874	11123.3	7711.39	12015.8	4205.25
17.55_450.1486n	17.5475	473.138	26102	39714.3	22808.6	24630.1	29306.5	28604.7	28459	20554.7	31566.9	40215	35539.1	35406.6	32909.2	29536.2	37282.6	57840.4	28413.9	26994.4	57087.5	27294.1	29371.8	30789.2	33994.4	48976.4	66220.6	47903.8	26760	47190.8	45958.8	32557.2	23248	24086.5	68665.3	38466.5	37770.5	33683.9	46994.4	35988.3	30240.4	62512.1	45159	36721.2	47096.8	25435.3
17.55_476.2062n	17.5475	499.195	12158.3	14657.8	10491.4	15337.4	14384.2	10732.3	12855.2	12972.1	10382.8	11542.2	13439.1	11615.3	14102.3	14170.1	12572.6	12426	11201.3	11644	15442.1	9621.28	12764.5	13491.5	12165.1	12894.1	16778.9	11011.6	12020.4	11772.9	10869.6	12745.4	14163.5	10790.2	14594.7	11207	10949	13246.4	11317	13335.8	14174.7	14753.5	15353.2	10411.4	13007.7	10925
17.55_380.1869n	17.5475	345.173	6517.35	11083.3	7124.01	8687.96	8405.54	6342.06	8741.25	7183.25	8853.6	9025.37	10083.8	10674.6	9997.63	8818.7	8689.74	13286.6	7930.97	9318.51	12771.5	8436.16	7550.07	7812.12	11624	10466.2	15919.3	12779.3	6813.98	11548.1	12401.7	8409.77	6859.51	5675.58	14411.9	8178.63	8848.73	9549.9	11067.3	10905.9	8676.26	22266.5	16292.2	10673.9	15602.5	6506.48
17.56_514.3336n	17.5647	515.341	52264.9	72851.6	72042.1	75293.6	67263	45068.5	66163.6	80634.7	51516.3	54074.5	67768.7	54040	78644.8	93655.5	59308.1	62859.2	47862.9	69633	78320.6	63204.3	61942	57837	60780.3	55879.9	85726.4	50084.8	54765.6	48617	50045.8	60916.2	74608.4	52080.2	64425.7	48603.3	46387.9	67450.5	45813.5	55499.8	66660.2	55814.1	63211.3	56090.3	71543	49378.3
17.56_872.3336n	17.5647	895.323	100.499						101.584			199.13	106.426				119.513	864.055	144.625				83.1291			119.48		970.862		326.658	587.818				875.041	316.604			675.653	117.018		2952.56	325.715	116.517	537.698
17.58_412.6436n	17.5819	457.615	48.4599		2507.76	405.316	1392.25		1172.06	1354.07	53.8244			373.87			44.4001	4.31428	88.7467	1223.74					53.9902							292.144							41.9167	110.092	60.6128	52.9201				394.166
17.60_1013.1505n	17.599	1014.16									590.75				3726.65	8884.91	97.3827				171.494	8378.62					66233.2				57.5307											93.1413	222.847
17.62_689.9322n	17.6162	712.921													8344.46	3805.7		0.00348738	0.0550144			0.00820074
17.62_928.1262n	17.6162	992.142	90.0255	68.2204	177.129		590.217				367.926	508.755		86.3054	8046.5	14747.1	91.471				54.0291	10247.1					55272.8	223.353		93.2808		189.613			69.4679	61.6172				65.8774		75.4181	268.203		98.9998
17.63_368.3506n	17.6333	413.322	163781	165872	123707	175896	233568	97208.6	236333	187312	125770	152322	152653	104122	146819	166162	168461	206476	105897	145870	167289	89075.9	199359	153404	178257	151575	148635	103066	155083	115157	102360	172492	163513	146663	169119	96760.5	111909	154693	98622.6	103781	152336	99194.3	156952	106015	156863	105552
17.63_884.0583n	17.6333	885.066	1251.44	1101.69	3556.72	1833.26	2981.56	1415.34	1040.77	2903.39	3119.69	2011.62	2427.93	1966.5	50028.2	90271	2008.54	984.527	1163.53	1953.22	1194.78	66485.9	1354.59	702.184	1514.49	1507.74	83703	1156.31	1683.68	1425.45	1530.86	1712.91	768.484	1769.96	1596.16	1607.28	1156.3	1152.31	1496.35	837.94	1496.06	1057.2	1115.9	1284.53	1268.09	1230.21
17.63_773.5620n	17.6333	774.569	165229	169790	166663	136747	191321	188530	237726	297470	125629	105250	323813	166245	174552	362357	173869	230436	132836	254640	257814	174086	131212	99377.5	114229	124217	329081	174390	154182	181563	124778	161834	160362	183167	122580	124215	151912	253379	145577	178658	195701	155306	115136	158266	159163	138093
17.62_891.2430n	17.6162	874.24	1279.54	1324.59	1340.18	2166.9	1066.37	1334.45	1082.4	1171.5	1248.08	1385.43	1479.52	1510.43	677.603	590.993	1801.48	1397.37	1428.75	1141.64	1917.17	840.166	1822.29	2026.94	1352.25	1596.78	1354.78	1437.82	1267.44	1616.1	1296.41	1410.18	2112.12	831.142	1354.82	1346.64	1296.29	1748.42	1591.7	1261.51	986.398	1163.25	1006.81	1287.3	1749.81	1289.48
17.65_923.1551n	17.6504	946.144								159.237		9.4997			10049.4	9019.59					114.313	4356.34					34055.7					72.5909
17.68_589.0265n	17.6847	554.013	3.30451		145.328			46.0305		66.5403					629.709	2294.93	62.2692					1325.7	84.7317				14394.4	58.2773			51.1154	76.6806							44.0796	52.5114						39.3913
17.60_967.1518n	17.599	968.159													2881.01	4725.6					9.21544	2638.1					29748.6
17.56_646.0888n	17.5647	647.096									204.387	0.0378093	91.6324				67.631	436.201					79.0786		86.8565	400.446	5069.15	580.019		353.436	508.651	80.3047			609.335	82.675	120.75		479.841	216.646		1229.47	595.437	317.504	504.798
17.70_526.2393n	17.7019	571.211	175.008	528.145	40.1085	267.964	340.145	78.6824	6.6461	3.95231	46.3979	0.518035	0.0145364	530.171	831.73	19.6295	593.148	4747.87	2380.38	17.5701	270.563	258.55		550.691	383.967	747.067	941.078	371.677	7.25504	457.01	1849.82	0.713757	280.721	0.0821318	9831.56	719.885	212.057	107.262	1126.47	2886.7	0.0804105	8784.95	202.663	456.337	3.17164	195.769
17.70_1046.6963n	17.7019	1047.7	1310.85	10140.8	7334.3	10997.2	8003.61	2341.69	5714.47	5115.1	2603.23	3146.17	4608.06	2903.78	20767.4	36458.6	3768.63	1859.2	2767.18	3368.33	17406.4	22376.9	3534.65	3860.12	3904.16	4159.09	30159.4	2330.62	1596	3884.73	2986.14	3034.35	12583.6	2575.56	5119.35	3061.36	2185.89	6874.38	2989.36	2508.79	6236.38	9352.84	7842.14	2680.45	6222.78	2720.42
17.72_1546.8007n	17.719	531.262	2360.41	3035.93	2978.57	3177.68	2025.34	2804.94	1531.41	2509.95	1098.18	2878.24	2825.58	2366.67	2087.17	2112.07	3000.14	1836.55	2697	2013.93	3511.35	1154.85	2469.43	3025.7	2419.6	2866.21	1690.08	2632.97	2874.94	2165.35	2517.47	3232.53	3065.01	2854.5	1590.73	2809.01	2664.68	2761.06	2676.63	2575.34	2942.66	2559.79	2034.11	2671.1	2833.07	2929.29
17.72_1530.8382n	17.719	777.417	13541.4	18144.8	13779.1	20035.9	12798.8	13206.3	12589.6	18162.8	11043.8	14821	16668.2	13498.3	40415.5	49112	16343.1	12270.8	13048.2	13533.7	28911.4	14966.1	14056.2	14602.9	15454	15645	27617.9	13314.8	16872.3	12843	13965	14225.4	22157.9	14510.3	15142.5	13713.3	13979.9	16610.9	12360.1	13463.2	18224.6	14764.9	16577.8	12704.9	18416.2	13087.2
17.75_1476.0271n	17.7533	750.012	65416.3	85541.4	86109	101661	83528.2	56357.5	89230.9	92851.6	58142.5	68232.6	82896.9	65581.7	147022	155669	68167.3	63717.8	65271.9	79475	108707	64962	63601.8	69112.2	83317.3	66508	192654	58490	72378.4	64520	58633.3	67173	93954.7	63548.8	69004	55796.5	56763.9	77679	57334.9	57680.9	80974.2	64259	80624.6	55809.4	79493	62748.7
17.75_936.0891n	17.7533	937.096								10.2921	88.894	0.594482	31.1333		11362.8	29528.9						22082.9					17592.5		3.924					95.6158								74.6225
17.75_852.5786n	17.7533	853.586	122169	72939.1	95040.9	70242.7	208157	51858.4	236998	73610.8	122858	56903.2	75787.9	69827.1	171037	304902	62389.1	175598	76835.3	125652	92618.3	208887	75260.1	63463.3	78319.4	55456.4	77715.9	66149.7	57249.8	85466	55645.1	55545.2	76570.3	58382.5	59929.4	49829.4	88857.1	59221.2	63629.9	59377.5	69096.5	63615.9	73072.8	62010.2	63274.7	65375.3
17.80_906.5422n	17.8048	476.26	18504.1	28428.2	22277.4	25428.2	19461.3	16300.3	19944.7	28531.1	14039.6	20063.8	29905.5	19274.1	42473.8	36008	19948.3	21507.1	16137.9	21392.2	22724.2	24125.5	15554.2	22715.5	22608.3	20980.4	22136.1	15631.3	21779.5	17399.4	17608.8	19377.2	24179.2	21654.6	20197.5	16095.7	15195.7	30672	15408.1	20928.3	28181.7	19124.9	29241.4	19008.2	26950.9	16469.9
17.80_952.5419n	17.8048	935.539	44932.6	53932.3	82568.1	64851.3	37537.3	50189.9	36188.2	59804.9	34721.1	48469.3	55638	62820.3	200579	219772	49318.4	40798.6	56021.3	62920.7	60011.2	127281	44579.1	53871	57216.8	52688.3	75946.7	53504.8	50763.9	56102.3	48169.9	49829.5	56318.6	44096.9	48496.4	51956.1	56898.8	57633.1	52293.2	52811	52881.7	59914.1	56784.6	48904.3	55527	54085.9
17.82_1366.8630n	17.822	695.43	72608.8	46954.4	136658	49738	119486	40794.7	112046	96868.3	51476.3	38645.5	44620.5	59948.7	94077.8	107788	40672.5	78783.5	40972.2	109520	50719.8	63086.2	44611	40681.5	45079.4	39832.3	64780	39038.4	40975.8	47660.3	37426.7	76182.8	50643.9	38116.3	43193.9	34333.3	41455.6	42914.4	37243.2	47808.3	45779.6	39809	44954	43875.6	46088	43461.4
17.82_865.0418n	17.822	830.028	72.2563	262.81	835.195	427.348	82.5813	287.246		347.861	1707.02	131.358	322.648	658.164	41405.7	56656.7	428.33	65.8437	136.774	681.369	387.508	29873.5	447.798	116.211	822.216	178.178	9337.24	268.077	781.435	55.4795	41.8518	75.2115	288.926	395.703	633.707		213.497	158	223.171	149.838	95.5888	578.057			203.957	72.3338
17.80_897.0349n	17.8048	898.042			370.654			63.2523		47.8986	4304.92		107.813		52404.8	130546	120.819			101.521		101959					2573.99						197.21			56.0222							51.2996		96.6823
17.84_1086.3134n	17.8391	1109.3	211.012	1010.38	506.986	2293.63	181.064	521.535	577.317	1019		630.3	539.433	364.271	282.593	573.769	971.109	195.473	788.95		1625.79		169.606	907.522	824.825	1004.08	1333.53	661.656	656.421	583.425	560.684	522.607	1584.99	423.796	1029.79	670.808	604.72	991.824	418.288	542.893	1584.46	367.583	760.855	481.128	1043.41	334.817
17.86_1293.9188n	17.8563	669.949	3450.69	8230.78	4396.98	6948.61	6667.04	3719.73	5379.46	6949.16	1581.95	6342.22	7607.3	2908.05	17446.8	15278.3	5066.15	5263.37	4114.27	2218.61	8436.62	5012.22	4218.37	4866.36	4728.35	5110.19	22566	3820.89	6245.27	4127.21	4818.59	4619.88	9746.17	6186.12	5030.79	5163.55	4032.5	8758.65	4100.18	4140.21	7761.36	4734.08	7397.25	3106.55	10146.7	3649.57
17.86_1154.7139n	17.8563	1155.72	377.217	4698.67	9751.59	2538.51	441.085	517.361	782.26	4739.6	9310.24	1542.38	4493.29	2947	201513	160835	935.09	533.257	1333.84	2745.9	8589.88	42905.7		1155.29	4338.22	898.916	9070.38	978.116	1890.61	1835.46	854.694	806.867	2193.14	1497.13	1333.26	690.665	2064.34	3464.51	741.348	596.502	3250.04	2120.1	5148.31	578.054	5352.65	958.315
17.86_1430.7914n	17.8563	727.394	46105.1	52479.1	50466	54622.6	46905.5	44442	46997.8	53449.8	44425.7	48426.4	53155.1	46469.4	82507.4	94002.7	51725.6	44466.3	44509.2	46064.4	61505	52516.4	48505.9	51345.4	47497.5	51593.3	66597.4	44628.2	46993.7	47669.6	42571.6	51356.6	55633.4	43135.7	50953.2	44335.4	45358.2	51354	43154.8	43726.1	53574.5	43963.9	48964.8	41866.7	53212.5	44575.7
17.87_943.7431n	17.8734	944.75	14002	57573.2	11221.8	62892.9	15922.6	8869.22	14573.1	52405.7	12144	33005.9	58934.7	8098.59	44581.4	306367	35559.6	15353.1	11094.8	14219.3	106192	11182.2	18199.4	28260.7	57315.6	37474.1	156551	8458.52	26309	13757.2	9177.85	23093.9	116932	33347	27252.8	7492.13	13833.6	49428.9	9788.27	8673.03	69153.2	9629.37	49460.3	8106.59	68045.1	9606.23
17.89_335.7192n	17.8906	358.708	1196.75	2625.17	6142.85	2711.72	5295.82	1028.29	4362.89	3099.27	1377.64	893.175	724.949	3742.78	1081.64	641.013	990.535	873.241	1728.11	4514.59	1077.61	1198.44	1294.01	1580.96	2021.97	603.635	479.087	944.226	1307.18	1239.4	1514.82	2587.16	1292.23	486.39	827.907	771.116	1030.36	935.233	1177.99	3129.45	1343.73	1805.99	1277.55	2622.04	1273.98	2232.07
17.91_1216.8465n	17.9077	620.422	141140	134779	120751	147770	180578	107265	177723	146683	120177	126148	136528	110354	160748	193918	120088	160497	110466	130999	166489	126834	139976	119214	132828	124333	184273	111960	131064	131899	115095	122549	150631	121973	123809	107400	115845	127486	108144	112132	135924	108777	120624	111759	139267	109327
17.94_1172.8015n	17.942	598.401	147705	182717	150221	205369	184342	135032	171793	192557	140489	161498	192144	139946	291644	316753	161889	166078	135639	155342	248441	178111	162804	169451	175867	188993	262053	138649	176692	152339	138774	160624	216331	168089	160908	134471	144531	221424	133905	136407	189003	140522	185121	137532	198751	134564
17.96_514.3712n	17.9591	280.175	325.321	182.745	20045.4	2143.86	2531.4	144.57	2522.46	12784.4	116.388	184.36	14.2723	7574.28	116.943	6.90879	358.273	157.27	205.197	12169.7	54.8922	84.9911	217.337	250.581	182.051	213.62	128.594	468.106	84.7398	323.942	114.988	2384.55	87.4554	180.197	265.303	330.008	174.947	88.5775	158.345	552.656	166.123	730	54.5225	315.587	75.8974	845.288
17.96_1122.7731n	17.9591	1145.76	78987.3	108942	74537.3	123720	67378	65515	74931.1	113561	77963.9	84881.4	117155	70872.3	213694	224154	87394.8	73145	66916.7	79609.6	130475	81893	78620.4	84611.6	116043	90635.4	147876	65075.4	98507.4	73170.2	66974.1	84401.6	130660	85308.2	83960.4	61282.8	66369.8	113496	62766.4	66202	117848	73979.8	118706	65169.6	114686	63218.1
17.98_363.6126n	17.9763	364.62			4926.47					3416.92				3707.57						3980.16												1242.68								231.719
18.00_252.9561n	18.0049	297.927	161151	209080	139269	220822	158349	149813	155315	200556	156345	195452	217938	145752	222696	232910	172948	157964	152630	145567	232862	138884	171847	174589	199071	179009	229132	152776	197387	153350	147677	171145	240514	186089	165451	147348	155736	230958	150498	142263	213603	139845	229331	145271	216848	152554
18.00_1108.2359n	18.0049	1109.24			6263.68									714.084						130.516		1.91436											258.017
[truncated: 27,686 more rows]

## Sheet: G1040 VOLCANO PLOT
Table S2: Binary comparsion between MSUD newborn patients and healthy controls using Volcano plot (Moderated T-test, cut-off: p <0.05, FC= 1.5 )
[truncated: 1,041 more rows]

[truncated: 3 more sheets: G480, G210Endogeneous, Table S5]
